# Supplementary material for: Mapping regional cooperation of state actors for health research systems in Africa: A social network analysis
Source: PLOS Glob Public Health. 2022 Oct 13;2(10):e0001142. doi: 10.1371/journal.pgph.0001142 (PMC10022136; doi:10.1371/journal.pgph.0001142)
Supplement: S2 File — The underlying dataset that was used to generate the social network analysis. (XLSX) [file pgph.0001142.s002.xlsx]

## Sheet: Read Me
	Purpose		This data set was used to inform a social network analyis of African Regional Organisations for Health Science Research
	Data Explanation		The LIST tab is a full readout of Africa state-based regional organisations that were identified during the stakeholder search and whether they were included in the analysis. For each organisation that was included in the analysis an adjacency matrix was created (located on a seperate excel sheet, currently hidden for readability). The global adjacency matrix, for readability in open-access data …

## Sheet: Dataframe
Region_1	Region_2	Country_1	Country_2	Flow
Eastern Africa	Eastern Africa	Kenya	Uganda	11
Eastern Africa	Eastern Africa	Uganda	Kenya	11
Western Africa	Western Africa	Benin	Burkina Faso	9
Western Africa	Western Africa	Benin	Côte d'Ivoire	8
Western Africa	Western Africa	Benin	Guinea-Bissau	8
Western Africa	Western Africa	Benin	Niger	9
Western Africa	Western Africa	Benin	Togo	9
Western Africa	Western Africa	Burkina Faso	Benin	9
Western Africa	Western Africa	Burkina Faso	Guinea-Bissau	8
Western Africa	Western Africa	Burkina Faso	Niger	9
Western Africa	Western Africa	Burkina Faso	Togo	9
Western Africa	Western Africa	Côte d'Ivoire	Benin	8
Western Africa	Western Africa	Côte d'Ivoire	Burkina Faso	8
Western Africa	Western Africa	Côte d'Ivoire	Guinea-Bissau	8
Western Africa	Western Africa	Côte d'Ivoire	Niger	8
Western Africa	Western Africa	Côte d'Ivoire	Togo	8
Western Africa	Western Africa	Guinea-Bissau	Benin	8
Western Africa	Western Africa	Guinea-Bissau	Burkina Faso	8
Western Africa	Western Africa	Guinea-Bissau	Côte d'Ivoire	8
Western Africa	Western Africa	Guinea-Bissau	Niger	8
Western Africa	Western Africa	Guinea-Bissau	Togo	8
Eastern Africa	Eastern Africa	Kenya	Rwanda	9
Eastern Africa	Eastern Africa	Kenya	Tanzania	9
Southern Africa	Southern Africa	Malawi	Eswatini	7
Southern Africa	Southern Africa	Malawi	Zambia	8
Southern Africa	Southern Africa	Malawi	Zimbabwe	8
Western Africa	Western Africa	Niger	Benin	9
Western Africa	Western Africa	Niger	Burkina Faso	9
Western Africa	Western Africa	Niger	Côte d'Ivoire	8
Western Africa	Western Africa	Niger	Guinea-Bissau	8
Western Africa	Western Africa	Niger	Togo	9
Eastern Africa	Eastern Africa	Rwanda	Kenya	9
Eastern Africa	Eastern Africa	Rwanda	Uganda	10
Southern Africa	Southern Africa	Eswatini	Malawi	7
Southern Africa	Southern Africa	Eswatini	Zambia	7
Southern Africa	Southern Africa	Eswatini	Zimbabwe	7
Eastern Africa	Eastern Africa	Tanzania	Kenya	9
Eastern Africa	Eastern Africa	Tanzania	Uganda	10
Western Africa	Western Africa	Togo	Benin	9
Western Africa	Western Africa	Togo	Burkina Faso	9
Western Africa	Western Africa	Togo	Côte d'Ivoire	8
Western Africa	Western Africa	Togo	Guinea-Bissau	8
Western Africa	Western Africa	Togo	Niger	9
Eastern Africa	Eastern Africa	Uganda	Rwanda	10
Eastern Africa	Eastern Africa	Uganda	Tanzania	10
Southern Africa	Southern Africa	Zambia	Malawi	8
Southern Africa	Southern Africa	Zambia	Eswatini	7
Southern Africa	Southern Africa	Zambia	Zimbabwe	8
Southern Africa	Southern Africa	Zimbabwe	Malawi	8
Southern Africa	Southern Africa	Zimbabwe	Eswatini	7
Southern Africa	Southern Africa	Zimbabwe	Zambia	8
Western Africa	Western Africa	Benin	Guinea	8
Western Africa	Western Africa	Benin	Mali	8
Western Africa	Western Africa	Benin	Senegal	8
Western Africa	Western Africa	Burkina Faso	Côte d'Ivoire	8
Western Africa	Western Africa	Burkina Faso	Guinea	8
Western Africa	Western Africa	Burkina Faso	Mali	8
Western Africa	Western Africa	Burkina Faso	Senegal	8
Western Africa	Western Africa	Côte d'Ivoire	Guinea	8
Western Africa	Western Africa	Côte d'Ivoire	Mali	7
Western Africa	Western Africa	Côte d'Ivoire	Senegal	7
Western Africa	Western Africa	Guinea	Benin	8
Western Africa	Western Africa	Guinea	Burkina Faso	8
Western Africa	Western Africa	Guinea	Côte d'Ivoire	8
Western Africa	Western Africa	Guinea	Guinea-Bissau	7
Western Africa	Western Africa	Guinea	Niger	8
Western Africa	Western Africa	Guinea	Togo	8
Western Africa	Western Africa	Guinea-Bissau	Guinea	7
Western Africa	Western Africa	Guinea-Bissau	Mali	7
Western Africa	Western Africa	Guinea-Bissau	Senegal	7
Northern Africa	Northern Africa	Libya	Tunisia	6
Eastern Africa	Eastern Africa	Madagascar	Mauritius	6
Eastern Africa	Eastern Africa	Madagascar	Seyechelles	6
Southern Africa	Eastern Africa	Malawi	Mauritius	6
Eastern Africa	Eastern Africa	Mauritius	Madagascar	6
Eastern Africa	Southern Africa	Mauritius	Malawi	6
Eastern Africa	Eastern Africa	Mauritius	Seyechelles	6
Eastern Africa	Southern Africa	Mauritius	Eswatini	6
Eastern Africa	Southern Africa	Mauritius	Zambia	6
Eastern Africa	Southern Africa	Mauritius	Zimbabwe	6
Western Africa	Western Africa	Niger	Guinea	8
Western Africa	Western Africa	Niger	Mali	8
Western Africa	Western Africa	Niger	Senegal	8
Eastern Africa	Eastern Africa	Rwanda	Tanzania	9
Western Africa	Western Africa	Senegal	Benin	8
Western Africa	Western Africa	Senegal	Burkina Faso	8
Western Africa	Western Africa	Senegal	Côte d'Ivoire	7
Western Africa	Western Africa	Senegal	Guinea-Bissau	7
Western Africa	Western Africa	Senegal	Niger	8
Western Africa	Western Africa	Senegal	Togo	8
Eastern Africa	Eastern Africa	Seyechelles	Madagascar	6
Southern Africa	Eastern Africa	Eswatini	Mauritius	6
Eastern Africa	Eastern Africa	Tanzania	Rwanda	9
Western Africa	Western Africa	Togo	Guinea	8
Western Africa	Western Africa	Togo	Mali	8
Western Africa	Western Africa	Togo	Senegal	8
Northern Africa	Northern Africa	Tunisia	Libya	6
Southern Africa	Eastern Africa	Zambia	Mauritius	6
Southern Africa	Eastern Africa	Zimbabwe	Mauritius	6
Western Africa	Western Africa	Benin	Nigeria	7
Western Africa	Western Africa	Benin	Sierra Leone	7
Western Africa	Western Africa	Burkina Faso	Nigeria	7
Western Africa	Western Africa	Burkina Faso	Sierra Leone	7
Central Africa	Central Africa	Cameroon	Congo	7
Central Africa	Central Africa	Cameroon	Gabon	8
Central Africa	Central Africa	Congo	Cameroon	7
Central Africa	Central Africa	Congo	Gabon	7
Western Africa	Western Africa	Côte d'Ivoire	Nigeria	6
Western Africa	Western Africa	Côte d'Ivoire	Sierra Leone	7
Central Africa	Eastern Africa	Democratic Republic of Congo	Madagascar	5
Northern Africa	Northern Africa	Egypt	Libya	5
Northern Africa	Northern Africa	Egypt	Tunisia	5
Central Africa	Central Africa	Gabon	Cameroon	8
Central Africa	Central Africa	Gabon	Congo	7
Western Africa	Western Africa	Gambia	Sierra Leone	6
Western Africa	Western Africa	Ghana	Sierra Leone	7
Western Africa	Western Africa	Guinea	Mali	7
Western Africa	Western Africa	Guinea	Senegal	7
Western Africa	Western Africa	Guinea-Bissau	Nigeria	6
Western Africa	Western Africa	Guinea-Bissau	Sierra Leone	6
Eastern Africa	Eastern Africa	Kenya	Mauritius	5
Eastern Africa	Eastern Africa	Kenya	South Sudan	8
Western Africa	Western Africa	Liberia	Sierra Leone	8
Northern Africa	Northern Africa	Libya	Egypt	5
Northern Africa	Northern Africa	Libya	Morocco	5
Eastern Africa	Central Africa	Madagascar	Democratic Republic of Congo	5
Southern Africa	Southern Africa	Malawi	Namibia	5
Western Africa	Western Africa	Mali	Benin	8
Western Africa	Western Africa	Mali	Burkina Faso	8
Western Africa	Western Africa	Mali	Côte d'Ivoire	7
Western Africa	Western Africa	Mali	Guinea-Bissau	7
Western Africa	Western Africa	Mali	Niger	8
Western Africa	Western Africa	Mali	Togo	8
Eastern Africa	Eastern Africa	Mauritius	Kenya	5
Eastern Africa	Eastern Africa	Mauritius	Tanzania	5
Eastern Africa	Eastern Africa	Mauritius	Uganda	5
Northern Africa	Northern Africa	Morocco	Libya	5
Northern Africa	Northern Africa	Morocco	Tunisia	5
Southern Africa	Southern Africa	Namibia	Malawi	5
Southern Africa	Southern Africa	Namibia	Eswatini	5
Southern Africa	Southern Africa	Namibia	Zambia	5
Southern Africa	Southern Africa	Namibia	Zimbabwe	5
Western Africa	Western Africa	Niger	Nigeria	7
Western Africa	Western Africa	Niger	Sierra Leone	7
Western Africa	Western Africa	Nigeria	Benin	7
Western Africa	Western Africa	Nigeria	Burkina Faso	7
Western Africa	Western Africa	Nigeria	Côte d'Ivoire	6
Western Africa	Western Africa	Nigeria	Guinea-Bissau	6
Western Africa	Western Africa	Nigeria	Niger	7
Western Africa	Western Africa	Nigeria	Sierra Leone	7
Western Africa	Western Africa	Nigeria	Togo	7
Western Africa	Western Africa	Senegal	Guinea	7
Western Africa	Western Africa	Senegal	Mali	7
Eastern Africa	Eastern Africa	Seyechelles	Mauritius	6
Western Africa	Western Africa	Sierra Leone	Benin	7
Western Africa	Western Africa	Sierra Leone	Burkina Faso	7
Western Africa	Western Africa	Sierra Leone	Côte d'Ivoire	7
Western Africa	Western Africa	Sierra Leone	Gambia	6
Western Africa	Western Africa	Sierra Leone	Ghana	7
Western Africa	Western Africa	Sierra Leone	Guinea-Bissau	6
Western Africa	Western Africa	Sierra Leone	Liberia	8
Western Africa	Western Africa	Sierra Leone	Niger	7
Western Africa	Western Africa	Sierra Leone	Nigeria	7
Western Africa	Western Africa	Sierra Leone	Togo	7
Eastern Africa	Eastern Africa	Somalia	Sudan	5
Eastern Africa	Eastern Africa	Sudan	Somalia	5
Southern Africa	Southern Africa	Eswatini	Namibia	5
Eastern Africa	Eastern Africa	Tanzania	Mauritius	5
Western Africa	Western Africa	Togo	Nigeria	7
Western Africa	Western Africa	Togo	Sierra Leone	7
Northern Africa	Northern Africa	Tunisia	Egypt	5
Northern Africa	Northern Africa	Tunisia	Morocco	5
Eastern Africa	Eastern Africa	Uganda	Mauritius	5
Eastern Africa	Eastern Africa	Uganda	South Sudan	8
Southern Africa	Southern Africa	Zambia	Namibia	5
Southern Africa	Southern Africa	Zimbabwe	Namibia	5
Western Africa	Western Africa	Benin	Gambia	5
Western Africa	Western Africa	Benin	Ghana	6
Western Africa	Western Africa	Benin	Liberia	6
Southern Africa	Southern Africa	Botswana	Malawi	4
Southern Africa	Southern Africa	Botswana	Namibia	4
Southern Africa	Southern Africa	Botswana	Eswatini	4
Southern Africa	Southern Africa	Botswana	Zambia	4
Southern Africa	Southern Africa	Botswana	Zimbabwe	4
Western Africa	Western Africa	Burkina Faso	Gambia	5
Western Africa	Western Africa	Burkina Faso	Ghana	6
Western Africa	Western Africa	Burkina Faso	Liberia	6
Central Africa	Central Africa	Cameroon	Central African Republic	7
Central Africa	Central Africa	Cameroon	Democratic Republic of Congo	6
Central Africa	Central Africa	Cameroon	Equatorial Guinea	5
Central Africa	Eastern Africa	Cameroon	Madagascar	4
Central Africa	Central Africa	Central African Republic	Cameroon	7
Central Africa	Central Africa	Central African Republic	Chad	7
Central Africa	Central Africa	Central African Republic	Congo	6
Central Africa	Central Africa	Central African Republic	Equatorial Guinea	5
Central Africa	Central Africa	Central African Republic	Gabon	7
Central Africa	Central Africa	Chad	Central African Republic	7
Central Africa	Central Africa	Congo	Central African Republic	6
Central Africa	Central Africa	Congo	Democratic Republic of Congo	5
Central Africa	Central Africa	Congo	Equatorial Guinea	5
Western Africa	Western Africa	Côte d'Ivoire	Gambia	5
Western Africa	Western Africa	Côte d'Ivoire	Ghana	5
Western Africa	Western Africa	Côte d'Ivoire	Liberia	6
Central Africa	Central Africa	Democratic Republic of Congo	Cameroon	6
Central Africa	Central Africa	Democratic Republic of Congo	Congo	5
Central Africa	Central Africa	Democratic Republic of Congo	Gabon	6
Eastern Africa	Eastern Africa	Djibouti	Somalia	4
Eastern Africa	Eastern Africa	Djibouti	Sudan	4
Northern Africa	Northern Africa	Egypt	Morocco	5
Eastern Africa	Eastern Africa	Eritrea	Kenya	4
Eastern Africa	Eastern Africa	Eritrea	Somalia	5
Eastern Africa	Eastern Africa	Eritrea	Uganda	4
Eastern Africa	Eastern Africa	Ethiopia	Kenya	4
Eastern Africa	Eastern Africa	Ethiopia	Uganda	5
Central Africa	Central Africa	Gabon	Central African Republic	7
Central Africa	Central Africa	Gabon	Democratic Republic of Congo	6
Central Africa	Central Africa	Gabon	Equatorial Guinea	5
Western Africa	Western Africa	Gambia	Benin	5
Western Africa	Western Africa	Gambia	Burkina Faso	5
Western Africa	Western Africa	Gambia	Côte d'Ivoire	5
Western Africa	Western Africa	Gambia	Ghana	5
Western Africa	Western Africa	Gambia	Guinea-Bissau	5
Western Africa	Western Africa	Gambia	Liberia	5
Western Africa	Western Africa	Gambia	Mali	5
Western Africa	Western Africa	Gambia	Niger	5
Western Africa	Western Africa	Gambia	Nigeria	5
Western Africa	Western Africa	Gambia	Togo	5
Western Africa	Western Africa	Ghana	Benin	6
Western Africa	Western Africa	Ghana	Burkina Faso	6
Western Africa	Western Africa	Ghana	Côte d'Ivoire	5
Western Africa	Western Africa	Ghana	Gambia	5
Western Africa	Western Africa	Ghana	Guinea-Bissau	5
Western Africa	Western Africa	Ghana	Liberia	6
Western Africa	Western Africa	Ghana	Niger	6
Western Africa	Western Africa	Ghana	Nigeria	6
Western Africa	Western Africa	Ghana	Togo	6
Western Africa	Western Africa	Guinea	Liberia	7
Western Africa	Western Africa	Guinea	Nigeria	6
Western Africa	Western Africa	Guinea	Sierra Leone	7
Western Africa	Western Africa	Guinea-Bissau	Gambia	5
Western Africa	Western Africa	Guinea-Bissau	Ghana	5
Western Africa	Western Africa	Guinea-Bissau	Liberia	5
Eastern Africa	Eastern Africa	Kenya	Eritrea	4
Eastern Africa	Eastern Africa	Kenya	Ethiopia	4
Eastern Africa	Eastern Africa	Kenya	Madagascar	4
Eastern Africa	Southern Africa	Kenya	Malawi	4
Eastern Africa	Eastern Africa	Kenya	Somalia	5
Eastern Africa	Eastern Africa	Kenya	Sudan	5
Eastern Africa	Southern Africa	Kenya	Eswatini	4
Eastern Africa	Southern Africa	Kenya	Zambia	4
Eastern Africa	Southern Africa	Kenya	Zimbabwe	4
Southern Africa	Southern Africa	Lesotho	Malawi	4
Southern Africa	Southern Africa	Lesotho	Eswatini	4
Southern Africa	Southern Africa	Lesotho	Zambia	4
Southern Africa	Southern Africa	Lesotho	Zimbabwe	4
Western Africa	Western Africa	Liberia	Benin	6
Western Africa	Western Africa	Liberia	Burkina Faso	6
Western Africa	Western Africa	Liberia	Côte d'Ivoire	6
Western Africa	Western Africa	Liberia	Gambia	5
Western Africa	Western Africa	Liberia	Ghana	6
Western Africa	Western Africa	Liberia	Guinea	7
Western Africa	Western Africa	Liberia	Guinea-Bissau	5
Western Africa	Western Africa	Liberia	Niger	6
Western Africa	Western Africa	Liberia	Nigeria	6
Western Africa	Western Africa	Liberia	Togo	6
Eastern Africa	Central Africa	Madagascar	Cameroon	4
Eastern Africa	Eastern Africa	Madagascar	Kenya	4
Eastern Africa	Southern Africa	Madagascar	Malawi	5
Eastern Africa	Eastern Africa	Madagascar	Rwanda	4
Eastern Africa	Southern Africa	Madagascar	Eswatini	4
Eastern Africa	Eastern Africa	Madagascar	Tanzania	4
Eastern Africa	Eastern Africa	Madagascar	Uganda	4
Eastern Africa	Southern Africa	Madagascar	Zambia	5
Eastern Africa	Southern Africa	Madagascar	Zimbabwe	5
Southern Africa	Southern Africa	Malawi	Botswana	4
Southern Africa	Eastern Africa	Malawi	Kenya	4
Southern Africa	Southern Africa	Malawi	Lesotho	4
Southern Africa	Eastern Africa	Malawi	Madagascar	5
Southern Africa	Eastern Africa	Malawi	Seyechelles	4
Southern Africa	Southern Africa	Malawi	South Africa	4
Southern Africa	Eastern Africa	Malawi	Tanzania	4
Southern Africa	Eastern Africa	Malawi	Uganda	4
Western Africa	Western Africa	Mali	Guinea	7
Western Africa	Western Africa	Mali	Senegal	7
Eastern Africa	Southern Africa	Mauritius	Namibia	4
Eastern Africa	Eastern Africa	Mauritius	Rwanda	4
Northern Africa	Northern Africa	Morocco	Egypt	5
Southern Africa	Southern Africa	Namibia	Botswana	4
Southern Africa	Eastern Africa	Namibia	Mauritius	4
Southern Africa	Southern Africa	Namibia	South Africa	4
Western Africa	Western Africa	Niger	Gambia	5
Western Africa	Western Africa	Niger	Ghana	6
Western Africa	Western Africa	Niger	Liberia	6
Western Africa	Western Africa	Nigeria	Gambia	5
Western Africa	Western Africa	Nigeria	Ghana	6
Western Africa	Western Africa	Nigeria	Guinea	6
Western Africa	Western Africa	Nigeria	Liberia	6
Western Africa	Western Africa	Nigeria	Mali	6
Western Africa	Western Africa	Nigeria	Senegal	6
Eastern Africa	Eastern Africa	Rwanda	Madagascar	4
Eastern Africa	Eastern Africa	Rwanda	Mauritius	4
Eastern Africa	Eastern Africa	Rwanda	South Sudan	7
Western Africa	Western Africa	Senegal	Nigeria	6
Western Africa	Western Africa	Senegal	Sierra Leone	6
Eastern Africa	Southern Africa	Seyechelles	Malawi	4
Eastern Africa	Southern Africa	Seyechelles	Eswatini	4
Eastern Africa	Southern Africa	Seyechelles	Zambia	4
Eastern Africa	Southern Africa	Seyechelles	Zimbabwe	4
Western Africa	Western Africa	Sierra Leone	Guinea	7
Western Africa	Western Africa	Sierra Leone	Mali	6
Western Africa	Western Africa	Sierra Leone	Senegal	6
Eastern Africa	Eastern Africa	Somalia	Djibouti	4
Eastern Africa	Eastern Africa	Somalia	Eritrea	5
Eastern Africa	Eastern Africa	Somalia	Kenya	5
Eastern Africa	Eastern Africa	Somalia	Uganda	5
Southern Africa	Southern Africa	South Africa	Malawi	4
Southern Africa	Southern Africa	South Africa	Namibia	4
Southern Africa	Southern Africa	South Africa	Eswatini	4
Southern Africa	Southern Africa	South Africa	Zambia	4
Southern Africa	Southern Africa	South Africa	Zimbabwe	4
Eastern Africa	Eastern Africa	South Sudan	Kenya	8
Eastern Africa	Eastern Africa	South Sudan	Rwanda	7
Eastern Africa	Eastern Africa	South Sudan	Tanzania	7
Eastern Africa	Eastern Africa	South Sudan	Uganda	8
Eastern Africa	Eastern Africa	Sudan	Djibouti	4
Eastern Africa	Eastern Africa	Sudan	Kenya	5
Eastern Africa	Eastern Africa	Sudan	Uganda	6
Southern Africa	Southern Africa	Eswatini	Botswana	4
Southern Africa	Eastern Africa	Eswatini	Kenya	4
Southern Africa	Southern Africa	Eswatini	Lesotho	4
Southern Africa	Eastern Africa	Eswatini	Madagascar	4
Southern Africa	Eastern Africa	Eswatini	Seyechelles	4
Southern Africa	Southern Africa	Eswatini	South Africa	4
Southern Africa	Eastern Africa	Eswatini	Tanzania	4
Southern Africa	Eastern Africa	Eswatini	Uganda	4
Eastern Africa	Eastern Africa	Tanzania	Madagascar	4
Eastern Africa	Southern Africa	Tanzania	Malawi	4
Eastern Africa	Eastern Africa	Tanzania	South Sudan	7
Eastern Africa	Southern Africa	Tanzania	Eswatini	4
Eastern Africa	Southern Africa	Tanzania	Zambia	4
Eastern Africa	Southern Africa	Tanzania	Zimbabwe	4
Western Africa	Western Africa	Togo	Gambia	5
Western Africa	Western Africa	Togo	Ghana	6
Western Africa	Western Africa	Togo	Liberia	6
Eastern Africa	Eastern Africa	Uganda	Eritrea	4
Eastern Africa	Eastern Africa	Uganda	Ethiopia	5
Eastern Africa	Eastern Africa	Uganda	Madagascar	4
Eastern Africa	Southern Africa	Uganda	Malawi	4
Eastern Africa	Eastern Africa	Uganda	Somalia	5
Eastern Africa	Eastern Africa	Uganda	Sudan	6
Eastern Africa	Southern Africa	Uganda	Eswatini	4
Eastern Africa	Southern Africa	Uganda	Zambia	4
Eastern Africa	Southern Africa	Uganda	Zimbabwe	4
Southern Africa	Southern Africa	Zambia	Botswana	4
Southern Africa	Eastern Africa	Zambia	Kenya	4
Southern Africa	Southern Africa	Zambia	Lesotho	4
Southern Africa	Eastern Africa	Zambia	Madagascar	5
Southern Africa	Eastern Africa	Zambia	Seyechelles	4
Southern Africa	Southern Africa	Zambia	South Africa	4
Southern Africa	Eastern Africa	Zambia	Tanzania	4
Southern Africa	Eastern Africa	Zambia	Uganda	4
Southern Africa	Southern Africa	Zimbabwe	Botswana	4
Southern Africa	Eastern Africa	Zimbabwe	Kenya	4
Southern Africa	Southern Africa	Zimbabwe	Lesotho	4
Southern Africa	Eastern Africa	Zimbabwe	Madagascar	5
Southern Africa	Eastern Africa	Zimbabwe	Seyechelles	4
Southern Africa	Southern Africa	Zimbabwe	South Africa	4
Southern Africa	Eastern Africa	Zimbabwe	Tanzania	4
Southern Africa	Eastern Africa	Zimbabwe	Uganda	4
Northern Africa	Northern Africa	Algeria	Libya	4
Northern Africa	Northern Africa	Algeria	Morocco	5
Northern Africa	Northern Africa	Algeria	Tunisia	4
Southern Africa	Southern Africa	Angola	Malawi	4
Southern Africa	Southern Africa	Angola	Namibia	3
Southern Africa	Southern Africa	Angola	South Africa	3
Southern Africa	Southern Africa	Angola	Eswatini	3
Southern Africa	Southern Africa	Angola	Zambia	4
Southern Africa	Southern Africa	Angola	Zimbabwe	4
Western Africa	Central Africa	Benin	Cameroon	3
Western Africa	Central Africa	Benin	Central African Republic	3
Western Africa	Central Africa	Benin	Chad	3
Western Africa	Central Africa	Benin	Congo	3
Western Africa	Central Africa	Benin	Gabon	3
Western Africa	Northern Africa	Benin	Mauritania	3
Southern Africa	Southern Africa	Botswana	Lesotho	3
Southern Africa	Eastern Africa	Botswana	Mauritius	3
Southern Africa	Southern Africa	Botswana	Mozambique	3
Southern Africa	Southern Africa	Botswana	South Africa	3
Southern Africa	Eastern Africa	Botswana	Tanzania	3
Western Africa	Central Africa	Burkina Faso	Cameroon	3
Western Africa	Central Africa	Burkina Faso	Central African Republic	3
Western Africa	Central Africa	Burkina Faso	Chad	3
Western Africa	Central Africa	Burkina Faso	Congo	3
Western Africa	Central Africa	Burkina Faso	Gabon	3
Western Africa	Northern Africa	Burkina Faso	Mauritania	3
Central Africa	Central Africa	Burundi	Democratic Republic of Congo	4
Central Africa	Eastern Africa	Burundi	Kenya	5
Central Africa	Eastern Africa	Burundi	Rwanda	7
Central Africa	Eastern Africa	Burundi	Uganda	6
Central Africa	Western Africa	Cameroon	Benin	3
Central Africa	Western Africa	Cameroon	Burkina Faso	3
Central Africa	Central Africa	Cameroon	Chad	6
Central Africa	Western Africa	Cameroon	Côte d'Ivoire	3
Central Africa	Western Africa	Cameroon	Guinea	4
Central Africa	Western Africa	Cameroon	Guinea-Bissau	3
Central Africa	Eastern Africa	Cameroon	Kenya	3
Central Africa	Western Africa	Cameroon	Niger	3
Central Africa	Eastern Africa	Cameroon	Rwanda	4
Central Africa	Western Africa	Cameroon	Senegal	3
Central Africa	Eastern Africa	Cameroon	South Sudan	3
Central Africa	Eastern Africa	Cameroon	Tanzania	3
Central Africa	Western Africa	Cameroon	Togo	3
Central Africa	Eastern Africa	Cameroon	Uganda	3
Central Africa	Western Africa	Central African Republic	Benin	3
Central Africa	Western Africa	Central African Republic	Burkina Faso	3
Central Africa	Western Africa	Central African Republic	Côte d'Ivoire	3
Central Africa	Central Africa	Central African Republic	Democratic Republic of Congo	5
Central Africa	Western Africa	Central African Republic	Guinea-Bissau	3
Central Africa	Western Africa	Central African Republic	Mali	3
Central Africa	Western Africa	Central African Republic	Niger	3
Central Africa	Western Africa	Central African Republic	Senegal	3
Central Africa	Western Africa	Central African Republic	Togo	3
Central Africa	Western Africa	Chad	Benin	3
Central Africa	Western Africa	Chad	Burkina Faso	3
Central Africa	Central Africa	Chad	Cameroon	6
Central Africa	Central Africa	Chad	Congo	5
Central Africa	Western Africa	Chad	Côte d'Ivoire	3
Central Africa	Central Africa	Chad	Equatorial Guinea	4
Central Africa	Central Africa	Chad	Gabon	6
Central Africa	Western Africa	Chad	Guinea-Bissau	3
Central Africa	Western Africa	Chad	Mali	3
Central Africa	Western Africa	Chad	Niger	3
Central Africa	Western Africa	Chad	Senegal	3
Central Africa	Western Africa	Chad	Togo	3
Eastern Africa	Eastern Africa	Comoros	Madagascar	3
Eastern Africa	Eastern Africa	Comoros	Mauritius	3
Eastern Africa	Eastern Africa	Comoros	Seyechelles	3
Central Africa	Western Africa	Congo	Benin	3
Central Africa	Western Africa	Congo	Burkina Faso	3
Central Africa	Central Africa	Congo	Chad	5
Central Africa	Western Africa	Congo	Côte d'Ivoire	3
Central Africa	Western Africa	Congo	Guinea	4
Central Africa	Western Africa	Congo	Guinea-Bissau	3
Central Africa	Eastern Africa	Congo	Madagascar	3
Central Africa	Western Africa	Congo	Niger	3
Central Africa	Western Africa	Congo	Senegal	3
Central Africa	Western Africa	Congo	Togo	3
Western Africa	Central Africa	Côte d'Ivoire	Cameroon	3
Western Africa	Central Africa	Côte d'Ivoire	Central African Republic	3
Western Africa	Central Africa	Côte d'Ivoire	Chad	3
Western Africa	Central Africa	Côte d'Ivoire	Congo	3
Western Africa	Central Africa	Côte d'Ivoire	Gabon	3
Western Africa	Northern Africa	Côte d'Ivoire	Mauritania	3
Central Africa	Central Africa	Democratic Republic of Congo	Burundi	4
Central Africa	Central Africa	Democratic Republic of Congo	Central African Republic	5
Central Africa	Central Africa	Democratic Republic of Congo	Equatorial Guinea	4
Central Africa	Eastern Africa	Democratic Republic of Congo	Kenya	3
Central Africa	Southern Africa	Democratic Republic of Congo	Malawi	3
Central Africa	Eastern Africa	Democratic Republic of Congo	Mauritius	3
Central Africa	Eastern Africa	Democratic Republic of Congo	Rwanda	4
Central Africa	Eastern Africa	Democratic Republic of Congo	Seyechelles	3
Central Africa	Southern Africa	Democratic Republic of Congo	Eswatini	3
Central Africa	Eastern Africa	Democratic Republic of Congo	Tanzania	3
Central Africa	Eastern Africa	Democratic Republic of Congo	Uganda	3
Central Africa	Southern Africa	Democratic Republic of Congo	Zambia	3
Central Africa	Southern Africa	Democratic Republic of Congo	Zimbabwe	3
Eastern Africa	Northern Africa	Djibouti	Egypt	3
Eastern Africa	Eastern Africa	Djibouti	Eritrea	4
Eastern Africa	Eastern Africa	Djibouti	Ethiopia	4
Eastern Africa	Eastern Africa	Djibouti	Kenya	4
Eastern Africa	Northern Africa	Djibouti	Libya	3
Eastern Africa	Northern Africa	Djibouti	Tunisia	3
Eastern Africa	Eastern Africa	Djibouti	Uganda	4
Northern Africa	Eastern Africa	Egypt	Djibouti	3
Northern Africa	Eastern Africa	Egypt	Sudan	3
Central Africa	Central Africa	Equatorial Guinea	Cameroon	5
Central Africa	Central Africa	Equatorial Guinea	Central African Republic	5
Central Africa	Central Africa	Equatorial Guinea	Congo	5
Central Africa	Central Africa	Equatorial Guinea	Democratic Republic of Congo	4
Central Africa	Central Africa	Equatorial Guinea	Gabon	5
Eastern Africa	Eastern Africa	Eritrea	Djibouti	4
Eastern Africa	Eastern Africa	Eritrea	Ethiopia	3
Eastern Africa	Eastern Africa	Eritrea	Madagascar	3
Eastern Africa	Eastern Africa	Eritrea	Rwanda	3
Eastern Africa	Eastern Africa	Eritrea	South Sudan	3
Eastern Africa	Eastern Africa	Eritrea	Sudan	4
Eastern Africa	Eastern Africa	Ethiopia	Djibouti	4
Eastern Africa	Eastern Africa	Ethiopia	Eritrea	3
Eastern Africa	Eastern Africa	Ethiopia	Madagascar	3
Eastern Africa	Eastern Africa	Ethiopia	Mauritius	3
Eastern Africa	Eastern Africa	Ethiopia	Rwanda	4
Eastern Africa	Eastern Africa	Ethiopia	Seyechelles	3
Eastern Africa	Eastern Africa	Ethiopia	South Sudan	3
Central Africa	Western Africa	Gabon	Benin	3
Central Africa	Western Africa	Gabon	Burkina Faso	3
Central Africa	Central Africa	Gabon	Chad	6
Central Africa	Western Africa	Gabon	Côte d'Ivoire	3
Central Africa	Western Africa	Gabon	Guinea	4
Central Africa	Western Africa	Gabon	Guinea-Bissau	3
Central Africa	Eastern Africa	Gabon	Madagascar	3
Central Africa	Western Africa	Gabon	Niger	3
Central Africa	Western Africa	Gabon	Senegal	3
Central Africa	Western Africa	Gabon	Togo	3
Western Africa	Western Africa	Gambia	Guinea	4
Western Africa	Western Africa	Gambia	Senegal	4
Western Africa	Western Africa	Ghana	Guinea	5
Western Africa	Western Africa	Ghana	Mali	5
Western Africa	Western Africa	Ghana	Senegal	5
Western Africa	Central Africa	Guinea	Cameroon	4
Western Africa	Central Africa	Guinea	Congo	4
Western Africa	Central Africa	Guinea	Gabon	4
Western Africa	Western Africa	Guinea	Gambia	4
Western Africa	Western Africa	Guinea	Ghana	5
Western Africa	Central Africa	Guinea-Bissau	Cameroon	3
Western Africa	Central Africa	Guinea-Bissau	Central African Republic	3
Western Africa	Central Africa	Guinea-Bissau	Chad	3
Western Africa	Central Africa	Guinea-Bissau	Congo	3
Western Africa	Central Africa	Guinea-Bissau	Gabon	3
Western Africa	Northern Africa	Guinea-Bissau	Mauritania	3
Eastern Africa	Central Africa	Kenya	Burundi	5
Eastern Africa	Central Africa	Kenya	Cameroon	3
Eastern Africa	Central Africa	Kenya	Democratic Republic of Congo	3
Eastern Africa	Eastern Africa	Kenya	Djibouti	4
Eastern Africa	Eastern Africa	Kenya	Seyechelles	3
Southern Africa	Southern Africa	Lesotho	Botswana	3
Southern Africa	Eastern Africa	Lesotho	Mauritius	3
Southern Africa	Southern Africa	Lesotho	Mozambique	3
Southern Africa	Southern Africa	Lesotho	Namibia	3
Southern Africa	Eastern Africa	Lesotho	Tanzania	3
Western Africa	Western Africa	Liberia	Mali	5
Western Africa	Western Africa	Liberia	Senegal	5
Northern Africa	Northern Africa	Libya	Algeria	4
Northern Africa	Eastern Africa	Libya	Djibouti	3
Northern Africa	Eastern Africa	Libya	Sudan	3
Eastern Africa	Eastern Africa	Madagascar	Comoros	3
Eastern Africa	Central Africa	Madagascar	Congo	3
Eastern Africa	Eastern Africa	Madagascar	Eritrea	3
Eastern Africa	Eastern Africa	Madagascar	Ethiopia	3
Eastern Africa	Central Africa	Madagascar	Gabon	3
Eastern Africa	Southern Africa	Madagascar	Namibia	3
Eastern Africa	Southern Africa	Madagascar	South Africa	3
Eastern Africa	Eastern Africa	Madagascar	South Sudan	3
Southern Africa	Southern Africa	Malawi	Angola	4
Southern Africa	Central Africa	Malawi	Democratic Republic of Congo	3
Southern Africa	Southern Africa	Malawi	Mozambique	4
Southern Africa	Eastern Africa	Malawi	Rwanda	3
Western Africa	Central Africa	Mali	Central African Republic	3
Western Africa	Central Africa	Mali	Chad	3
Western Africa	Western Africa	Mali	Gambia	5
Western Africa	Northern Africa	Mali	Mauritania	3
Western Africa	Western Africa	Mali	Nigeria	6
Western Africa	Western Africa	Mali	Sierra Leone	6
Northern Africa	Western Africa	Mauritania	Benin	3
Northern Africa	Western Africa	Mauritania	Burkina Faso	3
Northern Africa	Western Africa	Mauritania	Côte d'Ivoire	3
Northern Africa	Western Africa	Mauritania	Guinea-Bissau	3
Northern Africa	Western Africa	Mauritania	Mali	3
Northern Africa	Western Africa	Mauritania	Niger	3
Northern Africa	Western Africa	Mauritania	Togo	3
Eastern Africa	Southern Africa	Mauritius	Botswana	3
Eastern Africa	Eastern Africa	Mauritius	Comoros	3
Eastern Africa	Central Africa	Mauritius	Democratic Republic of Congo	3
Eastern Africa	Eastern Africa	Mauritius	Ethiopia	3
Eastern Africa	Southern Africa	Mauritius	Lesotho	3
Eastern Africa	Southern Africa	Mauritius	South Africa	3
Northern Africa	Northern Africa	Morocco	Algeria	5
Southern Africa	Southern Africa	Mozambique	Botswana	3
Southern Africa	Southern Africa	Mozambique	Lesotho	3
Southern Africa	Southern Africa	Mozambique	Malawi	4
Southern Africa	Southern Africa	Mozambique	Namibia	3
Southern Africa	Southern Africa	Mozambique	Eswatini	3
Southern Africa	Southern Africa	Mozambique	Zambia	4
Southern Africa	Southern Africa	Mozambique	Zimbabwe	4
Southern Africa	Southern Africa	Namibia	Angola	3
Southern Africa	Southern Africa	Namibia	Lesotho	3
Southern Africa	Eastern Africa	Namibia	Madagascar	3
Southern Africa	Southern Africa	Namibia	Mozambique	3
Southern Africa	Eastern Africa	Namibia	Seyechelles	3
Southern Africa	Eastern Africa	Namibia	Tanzania	3
Western Africa	Central Africa	Niger	Cameroon	3
Western Africa	Central Africa	Niger	Central African Republic	3
Western Africa	Central Africa	Niger	Chad	3
Western Africa	Central Africa	Niger	Congo	3
Western Africa	Central Africa	Niger	Gabon	3
Western Africa	Northern Africa	Niger	Mauritania	3
Eastern Africa	Central Africa	Rwanda	Burundi	7
Eastern Africa	Central Africa	Rwanda	Cameroon	4
Eastern Africa	Central Africa	Rwanda	Democratic Republic of Congo	4
Eastern Africa	Eastern Africa	Rwanda	Eritrea	3
Eastern Africa	Eastern Africa	Rwanda	Ethiopia	4
Eastern Africa	Southern Africa	Rwanda	Malawi	3
Eastern Africa	Eastern Africa	Rwanda	Seyechelles	3
Eastern Africa	Eastern Africa	Rwanda	Somalia	4
Eastern Africa	Eastern Africa	Rwanda	Sudan	5
Eastern Africa	Southern Africa	Rwanda	Eswatini	3
Eastern Africa	Southern Africa	Rwanda	Zambia	3
Eastern Africa	Southern Africa	Rwanda	Zimbabwe	3
Western Africa	Central Africa	Senegal	Cameroon	3
Western Africa	Central Africa	Senegal	Central African Republic	3
Western Africa	Central Africa	Senegal	Chad	3
Western Africa	Central Africa	Senegal	Congo	3
Western Africa	Central Africa	Senegal	Gabon	3
Western Africa	Western Africa	Senegal	Gambia	4
Western Africa	Western Africa	Senegal	Ghana	5
Western Africa	Western Africa	Senegal	Liberia	5
Eastern Africa	Eastern Africa	Seyechelles	Comoros	3
Eastern Africa	Central Africa	Seyechelles	Democratic Republic of Congo	3
Eastern Africa	Eastern Africa	Seyechelles	Ethiopia	3
Eastern Africa	Eastern Africa	Seyechelles	Kenya	3
Eastern Africa	Southern Africa	Seyechelles	Namibia	3
Eastern Africa	Eastern Africa	Seyechelles	Rwanda	3
Eastern Africa	Southern Africa	Seyechelles	South Africa	3
Eastern Africa	Eastern Africa	Seyechelles	Tanzania	3
Eastern Africa	Eastern Africa	Seyechelles	Uganda	3
Eastern Africa	Eastern Africa	Somalia	Rwanda	4
Southern Africa	Southern Africa	South Africa	Angola	3
Southern Africa	Southern Africa	South Africa	Botswana	3
Southern Africa	Eastern Africa	South Africa	Madagascar	3
Southern Africa	Eastern Africa	South Africa	Mauritius	3
Southern Africa	Eastern Africa	South Africa	Seyechelles	3
Eastern Africa	Central Africa	South Sudan	Cameroon	3
Eastern Africa	Eastern Africa	South Sudan	Madagascar	3
Eastern Africa	Northern Africa	Sudan	Egypt	3
Eastern Africa	Eastern Africa	Sudan	Eritrea	4
Eastern Africa	Northern Africa	Sudan	Libya	3
Eastern Africa	Eastern Africa	Sudan	Rwanda	5
Eastern Africa	Northern Africa	Sudan	Tunisia	3
Southern Africa	Southern Africa	Eswatini	Angola	3
Southern Africa	Central Africa	Eswatini	Democratic Republic of Congo	3
Southern Africa	Southern Africa	Eswatini	Mozambique	3
Southern Africa	Eastern Africa	Eswatini	Rwanda	3
Eastern Africa	Southern Africa	Tanzania	Botswana	3
Eastern Africa	Central Africa	Tanzania	Cameroon	3
Eastern Africa	Central Africa	Tanzania	Democratic Republic of Congo	3
Eastern Africa	Southern Africa	Tanzania	Lesotho	3
Eastern Africa	Southern Africa	Tanzania	Namibia	3
Eastern Africa	Eastern Africa	Tanzania	Seyechelles	3
Western Africa	Central Africa	Togo	Cameroon	3
Western Africa	Central Africa	Togo	Central African Republic	3
Western Africa	Central Africa	Togo	Chad	3
Western Africa	Central Africa	Togo	Congo	3
Western Africa	Central Africa	Togo	Gabon	3
Western Africa	Northern Africa	Togo	Mauritania	3
Northern Africa	Northern Africa	Tunisia	Algeria	4
Northern Africa	Eastern Africa	Tunisia	Djibouti	3
Northern Africa	Eastern Africa	Tunisia	Sudan	3
Eastern Africa	Central Africa	Uganda	Burundi	6
Eastern Africa	Central Africa	Uganda	Cameroon	3
Eastern Africa	Central Africa	Uganda	Democratic Republic of Congo	3
Eastern Africa	Eastern Africa	Uganda	Djibouti	4
Eastern Africa	Eastern Africa	Uganda	Seyechelles	3
Southern Africa	Southern Africa	Zambia	Angola	4
Southern Africa	Central Africa	Zambia	Democratic Republic of Congo	3
Southern Africa	Southern Africa	Zambia	Mozambique	4
Southern Africa	Eastern Africa	Zambia	Rwanda	3
Southern Africa	Southern Africa	Zimbabwe	Angola	4
Southern Africa	Central Africa	Zimbabwe	Democratic Republic of Congo	3
Southern Africa	Southern Africa	Zimbabwe	Mozambique	4
Southern Africa	Eastern Africa	Zimbabwe	Rwanda	3
Northern Africa	Northern Africa	Algeria	Egypt	4
Northern Africa	Northern Africa	Algeria	Mauritania	2
Southern Africa	Southern Africa	Angola	Botswana	2
Southern Africa	Southern Africa	Angola	Lesotho	2
Southern Africa	Eastern Africa	Angola	Madagascar	3
Southern Africa	Eastern Africa	Angola	Mauritius	2
Southern Africa	Southern Africa	Angola	Mozambique	3
Southern Africa	Eastern Africa	Angola	Seyechelles	2
Western Africa	Western Africa	Benin	Cabo Verde	3
Western Africa	Eastern Africa	Benin	Comoros	2
Western Africa	Central Africa	Benin	Democratic Republic of Congo	2
Western Africa	Central Africa	Benin	Equatorial Guinea	2
Western Africa	Eastern Africa	Benin	Madagascar	2
Western Africa	Eastern Africa	Benin	Rwanda	1
Southern Africa	Southern Africa	Botswana	Angola	2
Southern Africa	Central Africa	Botswana	Democratic Republic of Congo	2
Southern Africa	Western Africa	Botswana	Ghana	2
Southern Africa	Eastern Africa	Botswana	Kenya	2
Southern Africa	Western Africa	Botswana	Liberia	2
Southern Africa	Eastern Africa	Botswana	Madagascar	2
Southern Africa	Eastern Africa	Botswana	Rwanda	2
Southern Africa	Eastern Africa	Botswana	Seyechelles	2
Southern Africa	Western Africa	Botswana	Sierra Leone	2
Southern Africa	Eastern Africa	Botswana	Uganda	2
Western Africa	Western Africa	Burkina Faso	Cabo Verde	3
Western Africa	Eastern Africa	Burkina Faso	Comoros	2
Western Africa	Central Africa	Burkina Faso	Democratic Republic of Congo	2
Western Africa	Central Africa	Burkina Faso	Equatorial Guinea	2
Western Africa	Eastern Africa	Burkina Faso	Madagascar	2
Central Africa	Central Africa	Burundi	Cameroon	3
Central Africa	Central Africa	Burundi	Central African Republic	3
Central Africa	Central Africa	Burundi	Chad	3
Central Africa	Central Africa	Burundi	Congo	3
Central Africa	Central Africa	Burundi	Equatorial Guinea	3
Central Africa	Central Africa	Burundi	Gabon	3
Central Africa	Eastern Africa	Burundi	Madagascar	2
Central Africa	Eastern Africa	Burundi	Tanzania	5
Central Africa	Central Africa	Cameroon	Burundi	3
Central Africa	Eastern Africa	Cameroon	Eritrea	2
Central Africa	Eastern Africa	Cameroon	Ethiopia	2
Central Africa	Western Africa	Cameroon	Mali	2
Central Africa	Eastern Africa	Cameroon	Mauritius	2
Central Africa	Central Africa	Cameroon	Sao Tome-and-Principe	3
Central Africa	Eastern Africa	Cameroon	Seyechelles	2
Central Africa	Southern Africa	Cameroon	Eswatini	1
Western Africa	Western Africa	Cabo Verde	Benin	3
Western Africa	Western Africa	Cabo Verde	Burkina Faso	3
Western Africa	Western Africa	Cabo Verde	Côte d'Ivoire	3
Western Africa	Western Africa	Cabo Verde	Gambia	3
Western Africa	Western Africa	Cabo Verde	Guinea	3
Western Africa	Western Africa	Cabo Verde	Guinea-Bissau	3
Western Africa	Western Africa	Cabo Verde	Liberia	3
Western Africa	Western Africa	Cabo Verde	Mali	3
Western Africa	Western Africa	Cabo Verde	Niger	3
Western Africa	Western Africa	Cabo Verde	Nigeria	3
Western Africa	Western Africa	Cabo Verde	Senegal	3
Western Africa	Western Africa	Cabo Verde	Sierra Leone	3
Western Africa	Western Africa	Cabo Verde	Togo	3
Central Africa	Central Africa	Central African Republic	Burundi	3
Central Africa	Eastern Africa	Central African Republic	Comoros	2
Central Africa	Eastern Africa	Central African Republic	Eritrea	2
Central Africa	Western Africa	Central African Republic	Guinea	3
Central Africa	Eastern Africa	Central African Republic	Madagascar	2
Central Africa	Northern Africa	Central African Republic	Mauritania	2
Central Africa	Central Africa	Central African Republic	Sao Tome-and-Principe	3
Central Africa	Central Africa	Chad	Burundi	3
Central Africa	Eastern Africa	Chad	Comoros	2
Central Africa	Central Africa	Chad	Democratic Republic of Congo	4
Central Africa	Western Africa	Chad	Guinea	3
Central Africa	Northern Africa	Chad	Mauritania	2
Eastern Africa	Western Africa	Comoros	Benin	2
Eastern Africa	Western Africa	Comoros	Burkina Faso	2
Eastern Africa	Central Africa	Comoros	Central African Republic	2
Eastern Africa	Central Africa	Comoros	Chad	2
Eastern Africa	Western Africa	Comoros	Côte d'Ivoire	2
Eastern Africa	Central Africa	Comoros	Democratic Republic of Congo	2
Eastern Africa	Eastern Africa	Comoros	Eritrea	2
Eastern Africa	Western Africa	Comoros	Guinea-Bissau	2
Eastern Africa	Southern Africa	Comoros	Malawi	2
Eastern Africa	Western Africa	Comoros	Mali	2
Eastern Africa	Northern Africa	Comoros	Mauritania	2
Eastern Africa	Western Africa	Comoros	Niger	2
Eastern Africa	Western Africa	Comoros	Senegal	2
Eastern Africa	Southern Africa	Comoros	Eswatini	2
Eastern Africa	Western Africa	Comoros	Togo	2
Eastern Africa	Southern Africa	Comoros	Zambia	2
Eastern Africa	Southern Africa	Comoros	Zimbabwe	2
Central Africa	Central Africa	Congo	Burundi	3
Central Africa	Eastern Africa	Congo	Kenya	2
Central Africa	Western Africa	Congo	Mali	2
Central Africa	Eastern Africa	Congo	Rwanda	3
Central Africa	Central Africa	Congo	Sao Tome-and-Principe	3
Central Africa	Eastern Africa	Congo	South Sudan	2
Central Africa	Eastern Africa	Congo	Tanzania	2
Central Africa	Eastern Africa	Congo	Uganda	2
Western Africa	Western Africa	Côte d'Ivoire	Cabo Verde	3
Western Africa	Eastern Africa	Côte d'Ivoire	Comoros	2
Western Africa	Central Africa	Côte d'Ivoire	Democratic Republic of Congo	2
Western Africa	Central Africa	Côte d'Ivoire	Equatorial Guinea	2
Western Africa	Eastern Africa	Côte d'Ivoire	Madagascar	2
Central Africa	Western Africa	Democratic Republic of Congo	Benin	2
Central Africa	Southern Africa	Democratic Republic of Congo	Botswana	2
Central Africa	Western Africa	Democratic Republic of Congo	Burkina Faso	2
Central Africa	Central Africa	Democratic Republic of Congo	Chad	4
Central Africa	Eastern Africa	Democratic Republic of Congo	Comoros	2
Central Africa	Western Africa	Democratic Republic of Congo	Côte d'Ivoire	2
Central Africa	Eastern Africa	Democratic Republic of Congo	Eritrea	2
Central Africa	Eastern Africa	Democratic Republic of Congo	Ethiopia	2
Central Africa	Western Africa	Democratic Republic of Congo	Guinea	2
Central Africa	Western Africa	Democratic Republic of Congo	Guinea-Bissau	2
Central Africa	Southern Africa	Democratic Republic of Congo	Namibia	2
Central Africa	Western Africa	Democratic Republic of Congo	Niger	2
Central Africa	Central Africa	Democratic Republic of Congo	Sao Tome-and-Principe	3
Central Africa	Western Africa	Democratic Republic of Congo	Senegal	2
Central Africa	Southern Africa	Democratic Republic of Congo	South Africa	2
Central Africa	Eastern Africa	Democratic Republic of Congo	South Sudan	2
Central Africa	Eastern Africa	Democratic Republic of Congo	Sudan	3
Central Africa	Western Africa	Democratic Republic of Congo	Togo	2
Eastern Africa	Eastern Africa	Djibouti	Madagascar	3
Eastern Africa	Eastern Africa	Djibouti	Mauritius	3
Eastern Africa	Northern Africa	Djibouti	Morocco	2
Eastern Africa	Eastern Africa	Djibouti	Rwanda	3
Eastern Africa	Eastern Africa	Djibouti	Seyechelles	3
Eastern Africa	Eastern Africa	Djibouti	South Sudan	3
Northern Africa	Northern Africa	Egypt	Algeria	4
Northern Africa	Eastern Africa	Egypt	Somalia	2
Central Africa	Central Africa	Equatorial Guinea	Burundi	3
Central Africa	Central Africa	Equatorial Guinea	Chad	4
Central Africa	Eastern Africa	Equatorial Guinea	Madagascar	2
Central Africa	Central Africa	Equatorial Guinea	Sao Tome-and-Principe	3
Eastern Africa	Central Africa	Eritrea	Cameroon	2
Eastern Africa	Central Africa	Eritrea	Central African Republic	2
Eastern Africa	Eastern Africa	Eritrea	Comoros	2
Eastern Africa	Central Africa	Eritrea	Democratic Republic of Congo	2
Eastern Africa	Eastern Africa	Eritrea	Mauritius	2
Eastern Africa	Eastern Africa	Eritrea	Seyechelles	2
Eastern Africa	Eastern Africa	Eritrea	Tanzania	2
Eastern Africa	Central Africa	Ethiopia	Cameroon	2
Eastern Africa	Central Africa	Ethiopia	Democratic Republic of Congo	2
Eastern Africa	Southern Africa	Ethiopia	Malawi	2
Eastern Africa	Eastern Africa	Ethiopia	Somalia	3
Eastern Africa	Eastern Africa	Ethiopia	Sudan	4
Eastern Africa	Southern Africa	Ethiopia	Eswatini	2
Eastern Africa	Eastern Africa	Ethiopia	Tanzania	3
Eastern Africa	Southern Africa	Ethiopia	Zambia	2
Eastern Africa	Southern Africa	Ethiopia	Zimbabwe	2
Central Africa	Central Africa	Gabon	Burundi	3
Central Africa	Eastern Africa	Gabon	Kenya	2
Central Africa	Western Africa	Gabon	Mali	2
Central Africa	Eastern Africa	Gabon	Rwanda	3
Central Africa	Central Africa	Gabon	Sao Tome-and-Principe	3
Central Africa	Eastern Africa	Gabon	South Sudan	2
Central Africa	Eastern Africa	Gabon	Tanzania	2
Central Africa	Eastern Africa	Gabon	Uganda	2
Western Africa	Western Africa	Gambia	Cabo Verde	3
Western Africa	Northern Africa	Gambia	Mauritania	2
Western Africa	Southern Africa	Ghana	Botswana	2
Western Africa	Eastern Africa	Ghana	Kenya	2
Western Africa	Southern Africa	Ghana	Malawi	2
Western Africa	Northern Africa	Ghana	Mauritania	2
Western Africa	Eastern Africa	Ghana	Mauritius	2
Western Africa	Southern Africa	Ghana	Namibia	2
Western Africa	Eastern Africa	Ghana	Rwanda	2
Western Africa	Eastern Africa	Ghana	Sudan	3
Western Africa	Southern Africa	Ghana	Eswatini	2
Western Africa	Eastern Africa	Ghana	Tanzania	2
Western Africa	Eastern Africa	Ghana	Uganda	2
Western Africa	Southern Africa	Ghana	Zambia	2
Western Africa	Southern Africa	Ghana	Zimbabwe	2
Western Africa	Western Africa	Guinea	Cabo Verde	3
Western Africa	Central Africa	Guinea	Central African Republic	3
Western Africa	Central Africa	Guinea	Chad	3
Western Africa	Central Africa	Guinea	Democratic Republic of Congo	2
Western Africa	Central Africa	Guinea	Equatorial Guinea	2
Western Africa	Eastern Africa	Guinea	Madagascar	2
Western Africa	Northern Africa	Guinea	Mauritania	2
Western Africa	Western Africa	Guinea-Bissau	Cabo Verde	3
Western Africa	Eastern Africa	Guinea-Bissau	Comoros	2
Western Africa	Central Africa	Guinea-Bissau	Democratic Republic of Congo	2
Western Africa	Central Africa	Guinea-Bissau	Equatorial Guinea	2
Western Africa	Eastern Africa	Guinea-Bissau	Madagascar	2
Eastern Africa	Southern Africa	Kenya	Botswana	2
Eastern Africa	Central Africa	Kenya	Congo	2
Eastern Africa	Central Africa	Kenya	Gabon	2
Eastern Africa	Western Africa	Kenya	Ghana	2
Eastern Africa	Southern Africa	Kenya	Lesotho	2
Eastern Africa	Western Africa	Kenya	Liberia	2
Eastern Africa	Southern Africa	Kenya	Namibia	2
Eastern Africa	Central Africa	Kenya	Sao Tome-and-Principe	2
Eastern Africa	Western Africa	Kenya	Sierra Leone	2
Southern Africa	Southern Africa	Lesotho	Angola	2
Southern Africa	Eastern Africa	Lesotho	Kenya	2
Southern Africa	Southern Africa	Lesotho	South Africa	2
Southern Africa	Eastern Africa	Lesotho	Uganda	2
Western Africa	Southern Africa	Liberia	Botswana	2
Western Africa	Western Africa	Liberia	Cabo Verde	3
Western Africa	Eastern Africa	Liberia	Kenya	2
Western Africa	Southern Africa	Liberia	Malawi	2
Western Africa	Eastern Africa	Liberia	Mauritius	2
Western Africa	Southern Africa	Liberia	Namibia	2
Western Africa	Eastern Africa	Liberia	Rwanda	2
Western Africa	Southern Africa	Liberia	Eswatini	2
Western Africa	Eastern Africa	Liberia	Tanzania	2
Western Africa	Eastern Africa	Liberia	Uganda	2
Western Africa	Southern Africa	Liberia	Zambia	2
Western Africa	Southern Africa	Liberia	Zimbabwe	2
Northern Africa	Northern Africa	Libya	Mauritania	3
Northern Africa	Eastern Africa	Libya	Somalia	2
Eastern Africa	Southern Africa	Madagascar	Angola	3
Eastern Africa	Western Africa	Madagascar	Benin	2
Eastern Africa	Southern Africa	Madagascar	Botswana	2
Eastern Africa	Western Africa	Madagascar	Burkina Faso	2
Eastern Africa	Central Africa	Madagascar	Burundi	2
Eastern Africa	Central Africa	Madagascar	Central African Republic	2
Eastern Africa	Western Africa	Madagascar	Côte d'Ivoire	2
Eastern Africa	Eastern Africa	Madagascar	Djibouti	3
Eastern Africa	Central Africa	Madagascar	Equatorial Guinea	2
Eastern Africa	Western Africa	Madagascar	Guinea	2
Eastern Africa	Western Africa	Madagascar	Guinea-Bissau	2
Eastern Africa	Western Africa	Madagascar	Niger	2
Eastern Africa	Western Africa	Madagascar	Senegal	2
Eastern Africa	Eastern Africa	Madagascar	Somalia	3
Eastern Africa	Eastern Africa	Madagascar	Sudan	3
Eastern Africa	Western Africa	Madagascar	Togo	2
Southern Africa	Eastern Africa	Malawi	Comoros	2
Southern Africa	Eastern Africa	Malawi	Ethiopia	2
Southern Africa	Western Africa	Malawi	Ghana	2
Southern Africa	Western Africa	Malawi	Liberia	2
Southern Africa	Western Africa	Malawi	Sierra Leone	2
Southern Africa	Eastern Africa	Malawi	Sudan	3
Western Africa	Central Africa	Mali	Cameroon	2
Western Africa	Eastern Africa	Mali	Comoros	2
Western Africa	Central Africa	Mali	Congo	2
Western Africa	Central Africa	Mali	Equatorial Guinea	2
Western Africa	Central Africa	Mali	Gabon	2
Western Africa	Western Africa	Mali	Ghana	5
Western Africa	Western Africa	Mali	Liberia	5
Northern Africa	Northern Africa	Mauritania	Algeria	2
Northern Africa	Central Africa	Mauritania	Central African Republic	2
Northern Africa	Central Africa	Mauritania	Chad	2
Northern Africa	Eastern Africa	Mauritania	Comoros	2
Northern Africa	Western Africa	Mauritania	Gambia	2
Northern Africa	Western Africa	Mauritania	Ghana	2
Northern Africa	Western Africa	Mauritania	Guinea	2
Northern Africa	Northern Africa	Mauritania	Libya	3
Northern Africa	Northern Africa	Mauritania	Morocco	3
Northern Africa	Western Africa	Mauritania	Nigeria	2
Northern Africa	Western Africa	Mauritania	Senegal	2
Northern Africa	Western Africa	Mauritania	Sierra Leone	2
Northern Africa	Northern Africa	Mauritania	Tunisia	3
Eastern Africa	Southern Africa	Mauritius	Angola	2
Eastern Africa	Central Africa	Mauritius	Cameroon	2
Eastern Africa	Eastern Africa	Mauritius	Djibouti	3
Eastern Africa	Eastern Africa	Mauritius	Eritrea	2
Eastern Africa	Western Africa	Mauritius	Ghana	2
Eastern Africa	Western Africa	Mauritius	Liberia	2
Eastern Africa	Southern Africa	Mauritius	Mozambique	2
Eastern Africa	Western Africa	Mauritius	Sierra Leone	2
Eastern Africa	Eastern Africa	Mauritius	Somalia	3
Eastern Africa	Eastern Africa	Mauritius	South Sudan	2
Eastern Africa	Eastern Africa	Mauritius	Sudan	3
Northern Africa	Eastern Africa	Morocco	Djibouti	2
Northern Africa	Northern Africa	Morocco	Mauritania	3
Northern Africa	Eastern Africa	Morocco	Sudan	2
Southern Africa	Southern Africa	Mozambique	Angola	3
Southern Africa	Eastern Africa	Mozambique	Mauritius	2
Southern Africa	Southern Africa	Mozambique	South Africa	2
Southern Africa	Eastern Africa	Mozambique	Tanzania	2
Southern Africa	Central Africa	Namibia	Democratic Republic of Congo	2
Southern Africa	Western Africa	Namibia	Ghana	2
Southern Africa	Eastern Africa	Namibia	Kenya	2
Southern Africa	Western Africa	Namibia	Liberia	2
Southern Africa	Eastern Africa	Namibia	Rwanda	2
Southern Africa	Western Africa	Namibia	Sierra Leone	2
Southern Africa	Eastern Africa	Namibia	Uganda	2
Western Africa	Western Africa	Niger	Cabo Verde	3
Western Africa	Eastern Africa	Niger	Comoros	2
Western Africa	Central Africa	Niger	Democratic Republic of Congo	2
Western Africa	Central Africa	Niger	Equatorial Guinea	2
Western Africa	Eastern Africa	Niger	Madagascar	2
Western Africa	Western Africa	Nigeria	Cabo Verde	3
Western Africa	Northern Africa	Nigeria	Mauritania	2
Eastern Africa	Western Africa	Rwanda	Benin	1
Eastern Africa	Southern Africa	Rwanda	Botswana	2
Eastern Africa	Central Africa	Rwanda	Congo	3
Eastern Africa	Eastern Africa	Rwanda	Djibouti	3
Eastern Africa	Central Africa	Rwanda	Gabon	3
Eastern Africa	Western Africa	Rwanda	Ghana	2
Eastern Africa	Western Africa	Rwanda	Liberia	2
Eastern Africa	Southern Africa	Rwanda	Namibia	2
Eastern Africa	Central Africa	Rwanda	Sao Tome-and-Principe	3
Eastern Africa	Western Africa	Rwanda	Sierra Leone	2
Central Africa	Central Africa	Sao Tome-and-Principe	Cameroon	3
Central Africa	Central Africa	Sao Tome-and-Principe	Central African Republic	3
Central Africa	Central Africa	Sao Tome-and-Principe	Congo	3
Central Africa	Central Africa	Sao Tome-and-Principe	Democratic Republic of Congo	3
Central Africa	Central Africa	Sao Tome-and-Principe	Equatorial Guinea	3
Central Africa	Central Africa	Sao Tome-and-Principe	Gabon	3
Central Africa	Eastern Africa	Sao Tome-and-Principe	Kenya	2
Central Africa	Eastern Africa	Sao Tome-and-Principe	Rwanda	3
Central Africa	Eastern Africa	Sao Tome-and-Principe	Tanzania	2
Central Africa	Eastern Africa	Sao Tome-and-Principe	Uganda	2
Western Africa	Western Africa	Senegal	Cabo Verde	3
Western Africa	Eastern Africa	Senegal	Comoros	2
Western Africa	Central Africa	Senegal	Democratic Republic of Congo	2
Western Africa	Central Africa	Senegal	Equatorial Guinea	2
Western Africa	Eastern Africa	Senegal	Madagascar	2
Western Africa	Northern Africa	Senegal	Mauritania	2
Eastern Africa	Southern Africa	Seyechelles	Angola	2
Eastern Africa	Southern Africa	Seyechelles	Botswana	2
Eastern Africa	Central Africa	Seyechelles	Cameroon	2
Eastern Africa	Eastern Africa	Seyechelles	Djibouti	3
Eastern Africa	Eastern Africa	Seyechelles	Eritrea	2
Eastern Africa	Eastern Africa	Seyechelles	South Sudan	2
Western Africa	Southern Africa	Sierra Leone	Botswana	2
Western Africa	Western Africa	Sierra Leone	Cabo Verde	3
Western Africa	Eastern Africa	Sierra Leone	Kenya	2
Western Africa	Southern Africa	Sierra Leone	Malawi	2
Western Africa	Northern Africa	Sierra Leone	Mauritania	2
Western Africa	Eastern Africa	Sierra Leone	Mauritius	2
Western Africa	Southern Africa	Sierra Leone	Namibia	2
Western Africa	Eastern Africa	Sierra Leone	Rwanda	2
Western Africa	Eastern Africa	Sierra Leone	Sudan	3
Western Africa	Southern Africa	Sierra Leone	Eswatini	2
Western Africa	Eastern Africa	Sierra Leone	Tanzania	2
Western Africa	Eastern Africa	Sierra Leone	Uganda	2
Western Africa	Southern Africa	Sierra Leone	Zambia	2
Western Africa	Southern Africa	Sierra Leone	Zimbabwe	2
Eastern Africa	Northern Africa	Somalia	Egypt	2
Eastern Africa	Eastern Africa	Somalia	Ethiopia	3
Eastern Africa	Northern Africa	Somalia	Libya	2
Eastern Africa	Eastern Africa	Somalia	Madagascar	3
Eastern Africa	Eastern Africa	Somalia	Mauritius	3
Eastern Africa	Eastern Africa	Somalia	South Sudan	3
Eastern Africa	Eastern Africa	Somalia	Tanzania	3
Eastern Africa	Northern Africa	Somalia	Tunisia	2
Southern Africa	Central Africa	South Africa	Democratic Republic of Congo	2
Southern Africa	Southern Africa	South Africa	Lesotho	2
Southern Africa	Southern Africa	South Africa	Mozambique	2
Southern Africa	Eastern Africa	South Africa	Tanzania	2
Eastern Africa	Central Africa	South Sudan	Congo	2
Eastern Africa	Central Africa	South Sudan	Democratic Republic of Congo	2
Eastern Africa	Eastern Africa	South Sudan	Eritrea	3
Eastern Africa	Eastern Africa	South Sudan	Ethiopia	3
Eastern Africa	Central Africa	South Sudan	Gabon	2
Eastern Africa	Eastern Africa	South Sudan	Mauritius	2
Eastern Africa	Eastern Africa	South Sudan	Seyechelles	2
Eastern Africa	Central Africa	Sudan	Democratic Republic of Congo	3
Eastern Africa	Eastern Africa	Sudan	Ethiopia	4
Eastern Africa	Western Africa	Sudan	Ghana	3
Eastern Africa	Eastern Africa	Sudan	Madagascar	3
Eastern Africa	Southern Africa	Sudan	Malawi	3
Eastern Africa	Eastern Africa	Sudan	Mauritius	3
Eastern Africa	Northern Africa	Sudan	Morocco	2
Eastern Africa	Western Africa	Sudan	Sierra Leone	3
Eastern Africa	Eastern Africa	Sudan	South Sudan	3
Eastern Africa	Southern Africa	Sudan	Eswatini	3
Eastern Africa	Eastern Africa	Sudan	Tanzania	4
Eastern Africa	Southern Africa	Sudan	Zambia	3
Eastern Africa	Southern Africa	Sudan	Zimbabwe	3
Southern Africa	Central Africa	Eswatini	Cameroon	1
Southern Africa	Eastern Africa	Eswatini	Comoros	2
Southern Africa	Eastern Africa	Eswatini	Ethiopia	2
Southern Africa	Western Africa	Eswatini	Ghana	2
Southern Africa	Western Africa	Eswatini	Liberia	2
Southern Africa	Western Africa	Eswatini	Sierra Leone	2
Southern Africa	Eastern Africa	Eswatini	Sudan	3
Eastern Africa	Central Africa	Tanzania	Burundi	5
Eastern Africa	Central Africa	Tanzania	Congo	2
Eastern Africa	Eastern Africa	Tanzania	Eritrea	2
Eastern Africa	Eastern Africa	Tanzania	Ethiopia	3
Eastern Africa	Central Africa	Tanzania	Gabon	2
Eastern Africa	Western Africa	Tanzania	Ghana	2
Eastern Africa	Western Africa	Tanzania	Liberia	2
Eastern Africa	Southern Africa	Tanzania	Mozambique	2
Eastern Africa	Central Africa	Tanzania	Sao Tome-and-Principe	2
Eastern Africa	Western Africa	Tanzania	Sierra Leone	2
Eastern Africa	Eastern Africa	Tanzania	Somalia	3
Eastern Africa	Southern Africa	Tanzania	South Africa	2
Eastern Africa	Eastern Africa	Tanzania	Sudan	4
Western Africa	Western Africa	Togo	Cabo Verde	3
Western Africa	Eastern Africa	Togo	Comoros	2
Western Africa	Central Africa	Togo	Democratic Republic of Congo	2
Western Africa	Central Africa	Togo	Equatorial Guinea	2
Western Africa	Eastern Africa	Togo	Madagascar	2
Northern Africa	Northern Africa	Tunisia	Mauritania	3
Northern Africa	Eastern Africa	Tunisia	Somalia	2
Eastern Africa	Southern Africa	Uganda	Botswana	2
Eastern Africa	Central Africa	Uganda	Congo	2
Eastern Africa	Central Africa	Uganda	Gabon	2
Eastern Africa	Western Africa	Uganda	Ghana	2
Eastern Africa	Southern Africa	Uganda	Lesotho	2
Eastern Africa	Western Africa	Uganda	Liberia	2
Eastern Africa	Southern Africa	Uganda	Namibia	2
Eastern Africa	Central Africa	Uganda	Sao Tome-and-Principe	2
Eastern Africa	Western Africa	Uganda	Sierra Leone	2
Southern Africa	Eastern Africa	Zambia	Comoros	2
Southern Africa	Eastern Africa	Zambia	Ethiopia	2
Southern Africa	Western Africa	Zambia	Ghana	2
Southern Africa	Western Africa	Zambia	Liberia	2
Southern Africa	Western Africa	Zambia	Sierra Leone	2
Southern Africa	Eastern Africa	Zambia	Sudan	3
Southern Africa	Eastern Africa	Zimbabwe	Comoros	2
Southern Africa	Eastern Africa	Zimbabwe	Ethiopia	2
Southern Africa	Western Africa	Zimbabwe	Ghana	2
Southern Africa	Western Africa	Zimbabwe	Liberia	2
Southern Africa	Western Africa	Zimbabwe	Sierra Leone	2
Southern Africa	Eastern Africa	Zimbabwe	Sudan	3
Northern Africa	Western Africa	Algeria	Benin	1
Northern Africa	Southern Africa	Algeria	Botswana	1
Northern Africa	Western Africa	Algeria	Burkina Faso	1
Northern Africa	Central Africa	Algeria	Cameroon	1
Northern Africa	Central Africa	Algeria	Chad	1
Northern Africa	Central Africa	Algeria	Congo	1
Northern Africa	Western Africa	Algeria	Côte d'Ivoire	1
Northern Africa	Central Africa	Algeria	Democratic Republic of Congo	1
Northern Africa	Eastern Africa	Algeria	Ethiopia	1
Northern Africa	Central Africa	Algeria	Gabon	1
Northern Africa	Western Africa	Algeria	Ghana	1
Northern Africa	Western Africa	Algeria	Guinea	1
Northern Africa	Western Africa	Algeria	Guinea-Bissau	1
Northern Africa	Eastern Africa	Algeria	Kenya	1
Northern Africa	Western Africa	Algeria	Liberia	1
Northern Africa	Eastern Africa	Algeria	Madagascar	1
Northern Africa	Southern Africa	Algeria	Malawi	1
Northern Africa	Eastern Africa	Algeria	Mauritius	1
Northern Africa	Southern Africa	Algeria	Namibia	1
Northern Africa	Western Africa	Algeria	Niger	1
Northern Africa	Western Africa	Algeria	Nigeria	1
Northern Africa	Eastern Africa	Algeria	Rwanda	1
Northern Africa	Western Africa	Algeria	Senegal	1
Northern Africa	Eastern Africa	Algeria	Seyechelles	1
Northern Africa	Western Africa	Algeria	Sierra Leone	1
Northern Africa	Southern Africa	Algeria	South Africa	1
Northern Africa	Eastern Africa	Algeria	South Sudan	1
Northern Africa	Southern Africa	Algeria	Eswatini	1
Northern Africa	Eastern Africa	Algeria	Tanzania	1
Northern Africa	Western Africa	Algeria	Togo	1
Northern Africa	Eastern Africa	Algeria	Uganda	1
Northern Africa	Southern Africa	Algeria	Zambia	1
Northern Africa	Southern Africa	Algeria	Zimbabwe	1
Southern Africa	Eastern Africa	Angola	Comoros	1
Southern Africa	Central Africa	Angola	Democratic Republic of Congo	2
Southern Africa	Eastern Africa	Angola	Tanzania	1
Western Africa	Northern Africa	Benin	Algeria	1
Western Africa	Southern Africa	Benin	Botswana	1
Western Africa	Central Africa	Benin	Burundi	1
Western Africa	Eastern Africa	Benin	Djibouti	2
Western Africa	Northern Africa	Benin	Egypt	2
Western Africa	Eastern Africa	Benin	Eritrea	1
Western Africa	Eastern Africa	Benin	Ethiopia	1
Western Africa	Eastern Africa	Benin	Kenya	1
Western Africa	Northern Africa	Benin	Libya	2
Western Africa	Southern Africa	Benin	Malawi	1
Western Africa	Eastern Africa	Benin	Mauritius	1
Western Africa	Northern Africa	Benin	Morocco	2
Western Africa	Southern Africa	Benin	Namibia	1
Western Africa	Eastern Africa	Benin	Seyechelles	1
Western Africa	Southern Africa	Benin	South Africa	1
Western Africa	Eastern Africa	Benin	South Sudan	1
Western Africa	Eastern Africa	Benin	Sudan	2
Western Africa	Southern Africa	Benin	Eswatini	1
Western Africa	Eastern Africa	Benin	Tanzania	1
Western Africa	Northern Africa	Benin	Tunisia	2
Western Africa	Eastern Africa	Benin	Uganda	1
Western Africa	Southern Africa	Benin	Zambia	1
Western Africa	Southern Africa	Benin	Zimbabwe	1
Southern Africa	Northern Africa	Botswana	Algeria	1
Southern Africa	Western Africa	Botswana	Benin	1
Southern Africa	Western Africa	Botswana	Burkina Faso	1
Southern Africa	Central Africa	Botswana	Cameroon	1
Southern Africa	Eastern Africa	Botswana	Comoros	1
Southern Africa	Central Africa	Botswana	Congo	1
Southern Africa	Western Africa	Botswana	Côte d'Ivoire	1
Southern Africa	Eastern Africa	Botswana	Ethiopia	1
Southern Africa	Central Africa	Botswana	Gabon	1
Southern Africa	Western Africa	Botswana	Gambia	1
Southern Africa	Western Africa	Botswana	Guinea	1
Southern Africa	Western Africa	Botswana	Guinea-Bissau	1
Southern Africa	Western Africa	Botswana	Niger	1
Southern Africa	Western Africa	Botswana	Nigeria	1
Southern Africa	Central Africa	Botswana	Sao Tome-and-Principe	1
Southern Africa	Western Africa	Botswana	Senegal	1
Southern Africa	Eastern Africa	Botswana	South Sudan	1
Southern Africa	Eastern Africa	Botswana	Sudan	2
Southern Africa	Western Africa	Botswana	Togo	1
Western Africa	Northern Africa	Burkina Faso	Algeria	1
Western Africa	Southern Africa	Burkina Faso	Botswana	1
Western Africa	Central Africa	Burkina Faso	Burundi	1
Western Africa	Eastern Africa	Burkina Faso	Djibouti	2
Western Africa	Northern Africa	Burkina Faso	Egypt	2
Western Africa	Eastern Africa	Burkina Faso	Eritrea	1
Western Africa	Eastern Africa	Burkina Faso	Ethiopia	1
Western Africa	Eastern Africa	Burkina Faso	Kenya	1
Western Africa	Northern Africa	Burkina Faso	Libya	2
Western Africa	Southern Africa	Burkina Faso	Malawi	1
Western Africa	Eastern Africa	Burkina Faso	Mauritius	1
Western Africa	Northern Africa	Burkina Faso	Morocco	2
Western Africa	Southern Africa	Burkina Faso	Namibia	1
Western Africa	Eastern Africa	Burkina Faso	Rwanda	1
Western Africa	Eastern Africa	Burkina Faso	Seyechelles	1
Western Africa	Southern Africa	Burkina Faso	South Africa	1
Western Africa	Eastern Africa	Burkina Faso	South Sudan	1
Western Africa	Eastern Africa	Burkina Faso	Sudan	2
Western Africa	Southern Africa	Burkina Faso	Eswatini	1
Western Africa	Eastern Africa	Burkina Faso	Tanzania	1
Western Africa	Northern Africa	Burkina Faso	Tunisia	2
Western Africa	Eastern Africa	Burkina Faso	Uganda	1
Western Africa	Southern Africa	Burkina Faso	Zambia	1
Western Africa	Southern Africa	Burkina Faso	Zimbabwe	1
Central Africa	Western Africa	Burundi	Benin	1
Central Africa	Western Africa	Burundi	Burkina Faso	1
Central Africa	Eastern Africa	Burundi	Comoros	1
Central Africa	Western Africa	Burundi	Côte d'Ivoire	1
Central Africa	Eastern Africa	Burundi	Eritrea	1
Central Africa	Eastern Africa	Burundi	Ethiopia	2
Central Africa	Western Africa	Burundi	Guinea	1
Central Africa	Western Africa	Burundi	Guinea-Bissau	1
Central Africa	Southern Africa	Burundi	Malawi	1
Central Africa	Western Africa	Burundi	Mali	1
Central Africa	Eastern Africa	Burundi	Mauritius	1
Central Africa	Western Africa	Burundi	Niger	1
Central Africa	Central Africa	Burundi	Sao Tome-and-Principe	2
Central Africa	Western Africa	Burundi	Senegal	1
Central Africa	Eastern Africa	Burundi	Seyechelles	1
Central Africa	Eastern Africa	Burundi	South Sudan	4
Central Africa	Southern Africa	Burundi	Eswatini	1
Central Africa	Western Africa	Burundi	Togo	1
Central Africa	Southern Africa	Burundi	Zambia	1
Central Africa	Southern Africa	Burundi	Zimbabwe	1
Central Africa	Northern Africa	Cameroon	Algeria	1
Central Africa	Southern Africa	Cameroon	Botswana	1
Central Africa	Eastern Africa	Cameroon	Comoros	1
Central Africa	Eastern Africa	Cameroon	Djibouti	2
Central Africa	Western Africa	Cameroon	Ghana	1
Central Africa	Western Africa	Cameroon	Liberia	1
Central Africa	Southern Africa	Cameroon	Malawi	1
Central Africa	Northern Africa	Cameroon	Mauritania	1
Central Africa	Southern Africa	Cameroon	Namibia	1
Central Africa	Western Africa	Cameroon	Nigeria	1
Central Africa	Western Africa	Cameroon	Sierra Leone	1
Central Africa	Eastern Africa	Cameroon	Somalia	2
Central Africa	Southern Africa	Cameroon	South Africa	1
Central Africa	Eastern Africa	Cameroon	Sudan	2
Central Africa	Southern Africa	Cameroon	Zambia	1
Central Africa	Southern Africa	Cameroon	Zimbabwe	1
Western Africa	Western Africa	Cabo Verde	Ghana	2
Central Africa	Western Africa	Central African Republic	Gambia	1
Central Africa	Western Africa	Central African Republic	Ghana	1
Central Africa	Eastern Africa	Central African Republic	Kenya	1
Central Africa	Western Africa	Central African Republic	Nigeria	1
Central Africa	Eastern Africa	Central African Republic	Rwanda	2
Central Africa	Western Africa	Central African Republic	Sierra Leone	1
Central Africa	Eastern Africa	Central African Republic	Somalia	2
Central Africa	Eastern Africa	Central African Republic	South Sudan	1
Central Africa	Eastern Africa	Central African Republic	Sudan	2
Central Africa	Eastern Africa	Central African Republic	Tanzania	1
Central Africa	Eastern Africa	Central African Republic	Uganda	1
Central Africa	Northern Africa	Chad	Algeria	1
Central Africa	Northern Africa	Chad	Egypt	2
Central Africa	Eastern Africa	Chad	Eritrea	1
Central Africa	Western Africa	Chad	Gambia	1
Central Africa	Western Africa	Chad	Ghana	1
Central Africa	Northern Africa	Chad	Libya	2
Central Africa	Eastern Africa	Chad	Madagascar	1
Central Africa	Northern Africa	Chad	Morocco	2
Central Africa	Western Africa	Chad	Nigeria	1
Central Africa	Central Africa	Chad	Sao Tome-and-Principe	2
Central Africa	Western Africa	Chad	Sierra Leone	1
Central Africa	Northern Africa	Chad	Tunisia	2
Eastern Africa	Southern Africa	Comoros	Angola	1
Eastern Africa	Southern Africa	Comoros	Botswana	1
Eastern Africa	Central Africa	Comoros	Burundi	1
Eastern Africa	Central Africa	Comoros	Cameroon	1
Eastern Africa	Central Africa	Comoros	Congo	1
Eastern Africa	Eastern Africa	Comoros	Djibouti	2
Eastern Africa	Northern Africa	Comoros	Egypt	2
Eastern Africa	Central Africa	Comoros	Equatorial Guinea	1
Eastern Africa	Eastern Africa	Comoros	Ethiopia	1
Eastern Africa	Central Africa	Comoros	Gabon	1
Eastern Africa	Western Africa	Comoros	Gambia	1
Eastern Africa	Western Africa	Comoros	Ghana	1
Eastern Africa	Western Africa	Comoros	Guinea	1
Eastern Africa	Eastern Africa	Comoros	Kenya	1
Eastern Africa	Southern Africa	Comoros	Lesotho	1
Eastern Africa	Northern Africa	Comoros	Libya	2
Eastern Africa	Southern Africa	Comoros	Mozambique	1
Eastern Africa	Southern Africa	Comoros	Namibia	1
Eastern Africa	Western Africa	Comoros	Nigeria	1
Eastern Africa	Eastern Africa	Comoros	Rwanda	1
Eastern Africa	Western Africa	Comoros	Sierra Leone	1
Eastern Africa	Eastern Africa	Comoros	Somalia	2
Eastern Africa	Southern Africa	Comoros	South Africa	1
Eastern Africa	Eastern Africa	Comoros	Sudan	2
Eastern Africa	Eastern Africa	Comoros	Tanzania	1
Eastern Africa	Northern Africa	Comoros	Tunisia	2
Eastern Africa	Eastern Africa	Comoros	Uganda	1
Central Africa	Northern Africa	Congo	Algeria	1
Central Africa	Southern Africa	Congo	Botswana	1
Central Africa	Eastern Africa	Congo	Comoros	1
Central Africa	Eastern Africa	Congo	Eritrea	1
Central Africa	Eastern Africa	Congo	Ethiopia	1
Central Africa	Western Africa	Congo	Ghana	1
Central Africa	Western Africa	Congo	Liberia	1
Central Africa	Southern Africa	Congo	Malawi	1
Central Africa	Northern Africa	Congo	Mauritania	1
Central Africa	Eastern Africa	Congo	Mauritius	1
Central Africa	Southern Africa	Congo	Namibia	1
Central Africa	Western Africa	Congo	Nigeria	1
Central Africa	Eastern Africa	Congo	Seyechelles	1
Central Africa	Western Africa	Congo	Sierra Leone	1
Central Africa	Southern Africa	Congo	South Africa	1
Central Africa	Eastern Africa	Congo	Sudan	2
Central Africa	Southern Africa	Congo	Eswatini	1
Central Africa	Southern Africa	Congo	Zambia	1
Central Africa	Southern Africa	Congo	Zimbabwe	1
Western Africa	Northern Africa	Côte d'Ivoire	Algeria	1
Western Africa	Southern Africa	Côte d'Ivoire	Botswana	1
Western Africa	Central Africa	Côte d'Ivoire	Burundi	1
Western Africa	Eastern Africa	Côte d'Ivoire	Djibouti	2
Western Africa	Northern Africa	Côte d'Ivoire	Egypt	2
Western Africa	Eastern Africa	Côte d'Ivoire	Eritrea	1
Western Africa	Eastern Africa	Côte d'Ivoire	Ethiopia	1
Western Africa	Eastern Africa	Côte d'Ivoire	Kenya	1
Western Africa	Northern Africa	Côte d'Ivoire	Libya	2
Western Africa	Southern Africa	Côte d'Ivoire	Malawi	1
Western Africa	Eastern Africa	Côte d'Ivoire	Mauritius	1
Western Africa	Northern Africa	Côte d'Ivoire	Morocco	2
Western Africa	Southern Africa	Côte d'Ivoire	Namibia	1
Western Africa	Eastern Africa	Côte d'Ivoire	Rwanda	1
Western Africa	Eastern Africa	Côte d'Ivoire	Seyechelles	1
Western Africa	Southern Africa	Côte d'Ivoire	South Africa	1
Western Africa	Eastern Africa	Côte d'Ivoire	South Sudan	1
Western Africa	Eastern Africa	Côte d'Ivoire	Sudan	2
Western Africa	Southern Africa	Côte d'Ivoire	Eswatini	1
Western Africa	Eastern Africa	Côte d'Ivoire	Tanzania	1
Western Africa	Northern Africa	Côte d'Ivoire	Tunisia	2
Western Africa	Eastern Africa	Côte d'Ivoire	Uganda	1
Western Africa	Southern Africa	Côte d'Ivoire	Zambia	1
Western Africa	Southern Africa	Côte d'Ivoire	Zimbabwe	1
Central Africa	Northern Africa	Democratic Republic of Congo	Algeria	1
Central Africa	Southern Africa	Democratic Republic of Congo	Angola	2
Central Africa	Eastern Africa	Democratic Republic of Congo	Djibouti	2
Central Africa	Northern Africa	Democratic Republic of Congo	Egypt	2
Central Africa	Western Africa	Democratic Republic of Congo	Ghana	1
Central Africa	Southern Africa	Democratic Republic of Congo	Lesotho	1
Central Africa	Western Africa	Democratic Republic of Congo	Liberia	1
Central Africa	Northern Africa	Democratic Republic of Congo	Libya	2
Central Africa	Western Africa	Democratic Republic of Congo	Mali	1
Central Africa	Southern Africa	Democratic Republic of Congo	Mozambique	1
Central Africa	Western Africa	Democratic Republic of Congo	Nigeria	1
Central Africa	Western Africa	Democratic Republic of Congo	Sierra Leone	1
Central Africa	Eastern Africa	Democratic Republic of Congo	Somalia	2
Central Africa	Northern Africa	Democratic Republic of Congo	Tunisia	2
Eastern Africa	Western Africa	Djibouti	Benin	2
Eastern Africa	Western Africa	Djibouti	Burkina Faso	2
Eastern Africa	Central Africa	Djibouti	Cameroon	2
Eastern Africa	Eastern Africa	Djibouti	Comoros	2
Eastern Africa	Western Africa	Djibouti	Côte d'Ivoire	2
Eastern Africa	Central Africa	Djibouti	Democratic Republic of Congo	2
Eastern Africa	Western Africa	Djibouti	Ghana	2
Eastern Africa	Western Africa	Djibouti	Guinea-Bissau	2
Eastern Africa	Southern Africa	Djibouti	Malawi	2
Eastern Africa	Western Africa	Djibouti	Niger	2
Eastern Africa	Western Africa	Djibouti	Nigeria	2
Eastern Africa	Western Africa	Djibouti	Senegal	2
Eastern Africa	Western Africa	Djibouti	Sierra Leone	2
Eastern Africa	Southern Africa	Djibouti	Eswatini	2
Eastern Africa	Eastern Africa	Djibouti	Tanzania	2
Eastern Africa	Western Africa	Djibouti	Togo	2
Eastern Africa	Southern Africa	Djibouti	Zambia	2
Eastern Africa	Southern Africa	Djibouti	Zimbabwe	2
Northern Africa	Western Africa	Egypt	Benin	2
Northern Africa	Western Africa	Egypt	Burkina Faso	2
Northern Africa	Central Africa	Egypt	Chad	2
Northern Africa	Eastern Africa	Egypt	Comoros	2
Northern Africa	Western Africa	Egypt	Côte d'Ivoire	2
Northern Africa	Central Africa	Egypt	Democratic Republic of Congo	2
Northern Africa	Eastern Africa	Egypt	Eritrea	2
Northern Africa	Eastern Africa	Egypt	Ethiopia	2
Northern Africa	Western Africa	Egypt	Ghana	2
Northern Africa	Western Africa	Egypt	Guinea-Bissau	2
Northern Africa	Eastern Africa	Egypt	Kenya	2
Northern Africa	Eastern Africa	Egypt	Madagascar	2
Northern Africa	Southern Africa	Egypt	Malawi	2
Northern Africa	Northern Africa	Egypt	Mauritania	2
Northern Africa	Eastern Africa	Egypt	Mauritius	2
Northern Africa	Western Africa	Egypt	Niger	2
Northern Africa	Western Africa	Egypt	Nigeria	2
Northern Africa	Eastern Africa	Egypt	Rwanda	2
Northern Africa	Western Africa	Egypt	Senegal	2
Northern Africa	Eastern Africa	Egypt	Seyechelles	2
Northern Africa	Western Africa	Egypt	Sierra Leone	2
Northern Africa	Southern Africa	Egypt	Eswatini	2
Northern Africa	Western Africa	Egypt	Togo	2
Northern Africa	Eastern Africa	Egypt	Uganda	2
Northern Africa	Southern Africa	Egypt	Zambia	2
Northern Africa	Southern Africa	Egypt	Zimbabwe	2
Central Africa	Western Africa	Equatorial Guinea	Benin	2
Central Africa	Western Africa	Equatorial Guinea	Burkina Faso	2
Central Africa	Western Africa	Equatorial Guinea	Côte d'Ivoire	2
Central Africa	Eastern Africa	Equatorial Guinea	Eritrea	1
Central Africa	Western Africa	Equatorial Guinea	Guinea	2
Central Africa	Western Africa	Equatorial Guinea	Guinea-Bissau	2
Central Africa	Eastern Africa	Equatorial Guinea	Kenya	1
Central Africa	Western Africa	Equatorial Guinea	Mali	2
Central Africa	Western Africa	Equatorial Guinea	Niger	2
Central Africa	Eastern Africa	Equatorial Guinea	Rwanda	2
Central Africa	Western Africa	Equatorial Guinea	Senegal	2
Central Africa	Eastern Africa	Equatorial Guinea	South Sudan	1
Central Africa	Eastern Africa	Equatorial Guinea	Tanzania	1
Central Africa	Western Africa	Equatorial Guinea	Togo	2
Central Africa	Eastern Africa	Equatorial Guinea	Uganda	1
Eastern Africa	Western Africa	Eritrea	Benin	1
Eastern Africa	Western Africa	Eritrea	Burkina Faso	1
Eastern Africa	Central Africa	Eritrea	Burundi	1
Eastern Africa	Central Africa	Eritrea	Chad	1
Eastern Africa	Central Africa	Eritrea	Congo	1
Eastern Africa	Western Africa	Eritrea	Côte d'Ivoire	1
Eastern Africa	Northern Africa	Eritrea	Egypt	2
Eastern Africa	Central Africa	Eritrea	Equatorial Guinea	1
Eastern Africa	Central Africa	Eritrea	Gabon	1
Eastern Africa	Western Africa	Eritrea	Gambia	1
Eastern Africa	Western Africa	Eritrea	Ghana	1
Eastern Africa	Western Africa	Eritrea	Guinea-Bissau	1
Eastern Africa	Northern Africa	Eritrea	Libya	2
Eastern Africa	Southern Africa	Eritrea	Malawi	1
Eastern Africa	Western Africa	Eritrea	Mali	1
Eastern Africa	Northern Africa	Eritrea	Mauritania	1
Eastern Africa	Western Africa	Eritrea	Niger	1
Eastern Africa	Western Africa	Eritrea	Nigeria	1
Eastern Africa	Central Africa	Eritrea	Sao Tome-and-Principe	1
Eastern Africa	Western Africa	Eritrea	Senegal	1
Eastern Africa	Western Africa	Eritrea	Sierra Leone	1
Eastern Africa	Southern Africa	Eritrea	Eswatini	1
Eastern Africa	Western Africa	Eritrea	Togo	1
Eastern Africa	Northern Africa	Eritrea	Tunisia	2
Eastern Africa	Southern Africa	Eritrea	Zambia	1
Eastern Africa	Southern Africa	Eritrea	Zimbabwe	1
Eastern Africa	Northern Africa	Ethiopia	Algeria	1
Eastern Africa	Western Africa	Ethiopia	Benin	1
Eastern Africa	Southern Africa	Ethiopia	Botswana	1
Eastern Africa	Western Africa	Ethiopia	Burkina Faso	1
Eastern Africa	Central Africa	Ethiopia	Burundi	2
Eastern Africa	Eastern Africa	Ethiopia	Comoros	1
Eastern Africa	Central Africa	Ethiopia	Congo	1
Eastern Africa	Western Africa	Ethiopia	Côte d'Ivoire	1
Eastern Africa	Northern Africa	Ethiopia	Egypt	2
Eastern Africa	Central Africa	Ethiopia	Gabon	1
Eastern Africa	Western Africa	Ethiopia	Ghana	1
Eastern Africa	Western Africa	Ethiopia	Guinea	1
Eastern Africa	Western Africa	Ethiopia	Guinea-Bissau	1
Eastern Africa	Western Africa	Ethiopia	Liberia	1
Eastern Africa	Northern Africa	Ethiopia	Libya	2
Eastern Africa	Southern Africa	Ethiopia	Namibia	1
Eastern Africa	Western Africa	Ethiopia	Niger	1
Eastern Africa	Western Africa	Ethiopia	Nigeria	1
Eastern Africa	Western Africa	Ethiopia	Senegal	1
Eastern Africa	Western Africa	Ethiopia	Sierra Leone	1
Eastern Africa	Southern Africa	Ethiopia	South Africa	1
Eastern Africa	Western Africa	Ethiopia	Togo	1
Eastern Africa	Northern Africa	Ethiopia	Tunisia	2
Central Africa	Northern Africa	Gabon	Algeria	1
Central Africa	Southern Africa	Gabon	Botswana	1
Central Africa	Eastern Africa	Gabon	Comoros	1
Central Africa	Eastern Africa	Gabon	Eritrea	1
Central Africa	Eastern Africa	Gabon	Ethiopia	1
Central Africa	Western Africa	Gabon	Ghana	1
Central Africa	Western Africa	Gabon	Liberia	1
Central Africa	Southern Africa	Gabon	Malawi	1
Central Africa	Northern Africa	Gabon	Mauritania	1
Central Africa	Eastern Africa	Gabon	Mauritius	1
Central Africa	Southern Africa	Gabon	Namibia	1
Central Africa	Western Africa	Gabon	Nigeria	1
Central Africa	Eastern Africa	Gabon	Seyechelles	1
Central Africa	Western Africa	Gabon	Sierra Leone	1
Central Africa	Southern Africa	Gabon	South Africa	1
Central Africa	Eastern Africa	Gabon	Sudan	2
Central Africa	Southern Africa	Gabon	Eswatini	1
Central Africa	Southern Africa	Gabon	Zambia	1
Central Africa	Southern Africa	Gabon	Zimbabwe	1
Western Africa	Southern Africa	Gambia	Botswana	1
Western Africa	Central Africa	Gambia	Central African Republic	1
Western Africa	Central Africa	Gambia	Chad	1
Western Africa	Eastern Africa	Gambia	Comoros	1
Western Africa	Eastern Africa	Gambia	Eritrea	1
Western Africa	Eastern Africa	Gambia	Kenya	1
Western Africa	Southern Africa	Gambia	Lesotho	1
Western Africa	Southern Africa	Gambia	Malawi	1
Western Africa	Eastern Africa	Gambia	Mauritius	1
Western Africa	Southern Africa	Gambia	Mozambique	1
Western Africa	Southern Africa	Gambia	Namibia	1
Western Africa	Eastern Africa	Gambia	Rwanda	1
Western Africa	Central Africa	Gambia	Sao Tome-and-Principe	1
Western Africa	Eastern Africa	Gambia	Somalia	2
Western Africa	Eastern Africa	Gambia	Sudan	2
Western Africa	Southern Africa	Gambia	Eswatini	1
Western Africa	Eastern Africa	Gambia	Tanzania	1
Western Africa	Eastern Africa	Gambia	Uganda	1
Western Africa	Southern Africa	Gambia	Zambia	1
Western Africa	Southern Africa	Gambia	Zimbabwe	1
Western Africa	Northern Africa	Ghana	Algeria	1
Western Africa	Central Africa	Ghana	Cameroon	1
Western Africa	Western Africa	Ghana	Cabo Verde	2
Western Africa	Central Africa	Ghana	Central African Republic	1
Western Africa	Central Africa	Ghana	Chad	1
Western Africa	Eastern Africa	Ghana	Comoros	1
Western Africa	Central Africa	Ghana	Congo	1
Western Africa	Central Africa	Ghana	Democratic Republic of Congo	1
Western Africa	Eastern Africa	Ghana	Djibouti	2
Western Africa	Northern Africa	Ghana	Egypt	2
Western Africa	Eastern Africa	Ghana	Eritrea	1
Western Africa	Eastern Africa	Ghana	Ethiopia	1
Western Africa	Central Africa	Ghana	Gabon	1
Western Africa	Southern Africa	Ghana	Lesotho	1
Western Africa	Northern Africa	Ghana	Libya	2
Western Africa	Eastern Africa	Ghana	Madagascar	1
Western Africa	Northern Africa	Ghana	Morocco	2
Western Africa	Southern Africa	Ghana	Mozambique	1
Western Africa	Central Africa	Ghana	Sao Tome-and-Principe	1
Western Africa	Eastern Africa	Ghana	Seyechelles	1
Western Africa	Eastern Africa	Ghana	Somalia	2
Western Africa	Southern Africa	Ghana	South Africa	1
Western Africa	Eastern Africa	Ghana	South Sudan	1
Western Africa	Northern Africa	Ghana	Tunisia	2
Western Africa	Northern Africa	Guinea	Algeria	1
Western Africa	Southern Africa	Guinea	Botswana	1
Western Africa	Central Africa	Guinea	Burundi	1
Western Africa	Eastern Africa	Guinea	Comoros	1
Western Africa	Eastern Africa	Guinea	Ethiopia	1
Western Africa	Eastern Africa	Guinea	Kenya	1
Western Africa	Southern Africa	Guinea	Malawi	1
Western Africa	Eastern Africa	Guinea	Mauritius	1
Western Africa	Southern Africa	Guinea	Namibia	1
Western Africa	Eastern Africa	Guinea	Rwanda	1
Western Africa	Eastern Africa	Guinea	Seyechelles	1
Western Africa	Southern Africa	Guinea	South Africa	1
Western Africa	Eastern Africa	Guinea	South Sudan	1
Western Africa	Southern Africa	Guinea	Eswatini	1
Western Africa	Eastern Africa	Guinea	Tanzania	1
Western Africa	Eastern Africa	Guinea	Uganda	1
Western Africa	Southern Africa	Guinea	Zambia	1
Western Africa	Southern Africa	Guinea	Zimbabwe	1
Western Africa	Northern Africa	Guinea-Bissau	Algeria	1
Western Africa	Southern Africa	Guinea-Bissau	Botswana	1
Western Africa	Central Africa	Guinea-Bissau	Burundi	1
Western Africa	Eastern Africa	Guinea-Bissau	Djibouti	2
Western Africa	Northern Africa	Guinea-Bissau	Egypt	2
Western Africa	Eastern Africa	Guinea-Bissau	Eritrea	1
Western Africa	Eastern Africa	Guinea-Bissau	Ethiopia	1
Western Africa	Eastern Africa	Guinea-Bissau	Kenya	1
Western Africa	Northern Africa	Guinea-Bissau	Libya	2
Western Africa	Southern Africa	Guinea-Bissau	Malawi	1
Western Africa	Eastern Africa	Guinea-Bissau	Mauritius	1
Western Africa	Northern Africa	Guinea-Bissau	Morocco	2
Western Africa	Southern Africa	Guinea-Bissau	Namibia	1
Western Africa	Eastern Africa	Guinea-Bissau	Rwanda	1
Western Africa	Eastern Africa	Guinea-Bissau	Seyechelles	1
Western Africa	Southern Africa	Guinea-Bissau	South Africa	1
Western Africa	Eastern Africa	Guinea-Bissau	South Sudan	1
Western Africa	Eastern Africa	Guinea-Bissau	Sudan	2
Western Africa	Southern Africa	Guinea-Bissau	Eswatini	1
Western Africa	Eastern Africa	Guinea-Bissau	Tanzania	1
Western Africa	Northern Africa	Guinea-Bissau	Tunisia	2
Western Africa	Eastern Africa	Guinea-Bissau	Uganda	1
Western Africa	Southern Africa	Guinea-Bissau	Zambia	1
Western Africa	Southern Africa	Guinea-Bissau	Zimbabwe	1
Eastern Africa	Northern Africa	Kenya	Algeria	1
Eastern Africa	Western Africa	Kenya	Benin	1
Eastern Africa	Western Africa	Kenya	Burkina Faso	1
Eastern Africa	Central Africa	Kenya	Central African Republic	1
Eastern Africa	Eastern Africa	Kenya	Comoros	1
Eastern Africa	Western Africa	Kenya	Côte d'Ivoire	1
Eastern Africa	Northern Africa	Kenya	Egypt	2
Eastern Africa	Central Africa	Kenya	Equatorial Guinea	1
Eastern Africa	Western Africa	Kenya	Gambia	1
Eastern Africa	Western Africa	Kenya	Guinea	1
Eastern Africa	Western Africa	Kenya	Guinea-Bissau	1
Eastern Africa	Northern Africa	Kenya	Libya	2
Eastern Africa	Southern Africa	Kenya	Mozambique	1
Eastern Africa	Western Africa	Kenya	Niger	1
Eastern Africa	Western Africa	Kenya	Nigeria	1
Eastern Africa	Western Africa	Kenya	Senegal	1
Eastern Africa	Southern Africa	Kenya	South Africa	1
Eastern Africa	Western Africa	Kenya	Togo	1
Eastern Africa	Northern Africa	Kenya	Tunisia	2
Southern Africa	Eastern Africa	Lesotho	Comoros	1
Southern Africa	Central Africa	Lesotho	Democratic Republic of Congo	1
Southern Africa	Western Africa	Lesotho	Gambia	1
Southern Africa	Western Africa	Lesotho	Ghana	1
Southern Africa	Western Africa	Lesotho	Liberia	1
Southern Africa	Eastern Africa	Lesotho	Madagascar	1
Southern Africa	Eastern Africa	Lesotho	Rwanda	1
Southern Africa	Central Africa	Lesotho	Sao Tome-and-Principe	1
Southern Africa	Eastern Africa	Lesotho	Seyechelles	1
Southern Africa	Western Africa	Lesotho	Sierra Leone	1
Western Africa	Northern Africa	Liberia	Algeria	1
Western Africa	Central Africa	Liberia	Cameroon	1
Western Africa	Central Africa	Liberia	Congo	1
Western Africa	Central Africa	Liberia	Democratic Republic of Congo	1
Western Africa	Eastern Africa	Liberia	Ethiopia	1
Western Africa	Central Africa	Liberia	Gabon	1
Western Africa	Southern Africa	Liberia	Lesotho	1
Western Africa	Eastern Africa	Liberia	Madagascar	1
Western Africa	Northern Africa	Liberia	Mauritania	1
Western Africa	Southern Africa	Liberia	Mozambique	1
Western Africa	Central Africa	Liberia	Sao Tome-and-Principe	1
Western Africa	Eastern Africa	Liberia	Seyechelles	1
Western Africa	Southern Africa	Liberia	South Africa	1
Western Africa	Eastern Africa	Liberia	South Sudan	1
Western Africa	Eastern Africa	Liberia	Sudan	2
Northern Africa	Western Africa	Libya	Benin	2
Northern Africa	Western Africa	Libya	Burkina Faso	2
Northern Africa	Central Africa	Libya	Chad	2
Northern Africa	Eastern Africa	Libya	Comoros	2
Northern Africa	Western Africa	Libya	Côte d'Ivoire	2
Northern Africa	Central Africa	Libya	Democratic Republic of Congo	2
Northern Africa	Eastern Africa	Libya	Eritrea	2
Northern Africa	Eastern Africa	Libya	Ethiopia	2
Northern Africa	Western Africa	Libya	Ghana	2
Northern Africa	Western Africa	Libya	Guinea-Bissau	2
Northern Africa	Eastern Africa	Libya	Kenya	2
Northern Africa	Eastern Africa	Libya	Madagascar	2
Northern Africa	Southern Africa	Libya	Malawi	2
Northern Africa	Eastern Africa	Libya	Mauritius	2
Northern Africa	Western Africa	Libya	Niger	2
Northern Africa	Western Africa	Libya	Nigeria	2
Northern Africa	Eastern Africa	Libya	Rwanda	2
Northern Africa	Western Africa	Libya	Senegal	2
Northern Africa	Eastern Africa	Libya	Seyechelles	2
Northern Africa	Western Africa	Libya	Sierra Leone	2
Northern Africa	Southern Africa	Libya	Eswatini	2
Northern Africa	Western Africa	Libya	Togo	2
Northern Africa	Eastern Africa	Libya	Uganda	2
Northern Africa	Southern Africa	Libya	Zambia	2
Northern Africa	Southern Africa	Libya	Zimbabwe	2
Eastern Africa	Northern Africa	Madagascar	Algeria	1
Eastern Africa	Central Africa	Madagascar	Chad	1
Eastern Africa	Northern Africa	Madagascar	Egypt	2
Eastern Africa	Western Africa	Madagascar	Ghana	1
Eastern Africa	Southern Africa	Madagascar	Lesotho	1
Eastern Africa	Western Africa	Madagascar	Liberia	1
Eastern Africa	Northern Africa	Madagascar	Libya	2
Eastern Africa	Western Africa	Madagascar	Mali	1
Eastern Africa	Southern Africa	Madagascar	Mozambique	2
Eastern Africa	Western Africa	Madagascar	Nigeria	1
Eastern Africa	Central Africa	Madagascar	Sao Tome-and-Principe	1
Eastern Africa	Western Africa	Madagascar	Sierra Leone	1
Eastern Africa	Northern Africa	Madagascar	Tunisia	2
Southern Africa	Northern Africa	Malawi	Algeria	1
Southern Africa	Western Africa	Malawi	Benin	1
Southern Africa	Western Africa	Malawi	Burkina Faso	1
Southern Africa	Central Africa	Malawi	Burundi	1
Southern Africa	Central Africa	Malawi	Cameroon	1
Southern Africa	Central Africa	Malawi	Congo	1
Southern Africa	Western Africa	Malawi	Côte d'Ivoire	1
Southern Africa	Eastern Africa	Malawi	Djibouti	2
Southern Africa	Northern Africa	Malawi	Egypt	2
Southern Africa	Eastern Africa	Malawi	Eritrea	1
Southern Africa	Central Africa	Malawi	Gabon	1
Southern Africa	Western Africa	Malawi	Gambia	1
Southern Africa	Western Africa	Malawi	Guinea	1
Southern Africa	Western Africa	Malawi	Guinea-Bissau	1
Southern Africa	Northern Africa	Malawi	Libya	2
Southern Africa	Western Africa	Malawi	Niger	1
Southern Africa	Western Africa	Malawi	Nigeria	1
Southern Africa	Central Africa	Malawi	Sao Tome-and-Principe	1
Southern Africa	Western Africa	Malawi	Senegal	1
Southern Africa	Eastern Africa	Malawi	Somalia	2
Southern Africa	Eastern Africa	Malawi	South Sudan	1
Southern Africa	Western Africa	Malawi	Togo	1
Southern Africa	Northern Africa	Malawi	Tunisia	2
Western Africa	Central Africa	Mali	Burundi	1
Western Africa	Western Africa	Mali	Cabo Verde	3
Western Africa	Central Africa	Mali	Democratic Republic of Congo	1
Western Africa	Eastern Africa	Mali	Eritrea	1
Western Africa	Eastern Africa	Mali	Madagascar	1
Northern Africa	Central Africa	Mauritania	Cameroon	1
Northern Africa	Central Africa	Mauritania	Congo	1
Northern Africa	Northern Africa	Mauritania	Egypt	2
Northern Africa	Central Africa	Mauritania	Equatorial Guinea	1
Northern Africa	Eastern Africa	Mauritania	Eritrea	1
Northern Africa	Central Africa	Mauritania	Gabon	1
Northern Africa	Western Africa	Mauritania	Liberia	1
Eastern Africa	Northern Africa	Mauritius	Algeria	1
Eastern Africa	Western Africa	Mauritius	Benin	1
Eastern Africa	Western Africa	Mauritius	Burkina Faso	1
Eastern Africa	Central Africa	Mauritius	Burundi	1
Eastern Africa	Central Africa	Mauritius	Congo	1
Eastern Africa	Western Africa	Mauritius	Côte d'Ivoire	1
Eastern Africa	Northern Africa	Mauritius	Egypt	2
Eastern Africa	Central Africa	Mauritius	Gabon	1
Eastern Africa	Western Africa	Mauritius	Gambia	1
Eastern Africa	Western Africa	Mauritius	Guinea	1
Eastern Africa	Western Africa	Mauritius	Guinea-Bissau	1
Eastern Africa	Northern Africa	Mauritius	Libya	2
Eastern Africa	Western Africa	Mauritius	Niger	1
Eastern Africa	Western Africa	Mauritius	Nigeria	1
Eastern Africa	Central Africa	Mauritius	Sao Tome-and-Principe	1
Eastern Africa	Western Africa	Mauritius	Senegal	1
Eastern Africa	Western Africa	Mauritius	Togo	1
Eastern Africa	Northern Africa	Mauritius	Tunisia	2
Northern Africa	Western Africa	Morocco	Benin	2
Northern Africa	Western Africa	Morocco	Burkina Faso	2
Northern Africa	Central Africa	Morocco	Chad	2
Northern Africa	Western Africa	Morocco	Côte d'Ivoire	2
Northern Africa	Western Africa	Morocco	Ghana	2
Northern Africa	Western Africa	Morocco	Guinea-Bissau	2
Northern Africa	Western Africa	Morocco	Niger	2
Northern Africa	Western Africa	Morocco	Nigeria	2
Northern Africa	Western Africa	Morocco	Senegal	2
Northern Africa	Western Africa	Morocco	Sierra Leone	2
Northern Africa	Eastern Africa	Morocco	Somalia	1
Northern Africa	Western Africa	Morocco	Togo	2
Southern Africa	Eastern Africa	Mozambique	Comoros	1
Southern Africa	Central Africa	Mozambique	Democratic Republic of Congo	1
Southern Africa	Western Africa	Mozambique	Gambia	1
Southern Africa	Western Africa	Mozambique	Ghana	1
Southern Africa	Eastern Africa	Mozambique	Kenya	1
Southern Africa	Western Africa	Mozambique	Liberia	1
Southern Africa	Eastern Africa	Mozambique	Madagascar	2
Southern Africa	Eastern Africa	Mozambique	Rwanda	1
Southern Africa	Central Africa	Mozambique	Sao Tome-and-Principe	1
Southern Africa	Eastern Africa	Mozambique	Seyechelles	1
Southern Africa	Western Africa	Mozambique	Sierra Leone	1
Southern Africa	Eastern Africa	Mozambique	Uganda	1
Southern Africa	Northern Africa	Namibia	Algeria	1
Southern Africa	Western Africa	Namibia	Benin	1
Southern Africa	Western Africa	Namibia	Burkina Faso	1
Southern Africa	Central Africa	Namibia	Cameroon	1
Southern Africa	Eastern Africa	Namibia	Comoros	1
Southern Africa	Central Africa	Namibia	Congo	1
Southern Africa	Western Africa	Namibia	Côte d'Ivoire	1
Southern Africa	Eastern Africa	Namibia	Ethiopia	1
Southern Africa	Central Africa	Namibia	Gabon	1
Southern Africa	Western Africa	Namibia	Gambia	1
Southern Africa	Western Africa	Namibia	Guinea	1
Southern Africa	Western Africa	Namibia	Guinea-Bissau	1
Southern Africa	Western Africa	Namibia	Niger	1
Southern Africa	Western Africa	Namibia	Nigeria	1
Southern Africa	Central Africa	Namibia	Sao Tome-and-Principe	1
Southern Africa	Western Africa	Namibia	Senegal	1
Southern Africa	Eastern Africa	Namibia	South Sudan	1
Southern Africa	Eastern Africa	Namibia	Sudan	2
Southern Africa	Western Africa	Namibia	Togo	1
Western Africa	Northern Africa	Niger	Algeria	1
Western Africa	Southern Africa	Niger	Botswana	1
Western Africa	Central Africa	Niger	Burundi	1
Western Africa	Eastern Africa	Niger	Djibouti	2
Western Africa	Northern Africa	Niger	Egypt	2
Western Africa	Eastern Africa	Niger	Eritrea	1
Western Africa	Eastern Africa	Niger	Ethiopia	1
Western Africa	Eastern Africa	Niger	Kenya	1
Western Africa	Northern Africa	Niger	Libya	2
Western Africa	Southern Africa	Niger	Malawi	1
Western Africa	Eastern Africa	Niger	Mauritius	1
Western Africa	Northern Africa	Niger	Morocco	2
Western Africa	Southern Africa	Niger	Namibia	1
Western Africa	Eastern Africa	Niger	Rwanda	1
Western Africa	Eastern Africa	Niger	Seyechelles	1
Western Africa	Southern Africa	Niger	South Africa	1
Western Africa	Eastern Africa	Niger	South Sudan	1
Western Africa	Eastern Africa	Niger	Sudan	2
Western Africa	Southern Africa	Niger	Eswatini	1
Western Africa	Eastern Africa	Niger	Tanzania	1
Western Africa	Northern Africa	Niger	Tunisia	2
Western Africa	Eastern Africa	Niger	Uganda	1
Western Africa	Southern Africa	Niger	Zambia	1
Western Africa	Southern Africa	Niger	Zimbabwe	1
Western Africa	Northern Africa	Nigeria	Algeria	1
Western Africa	Southern Africa	Nigeria	Botswana	1
Western Africa	Central Africa	Nigeria	Cameroon	1
Western Africa	Central Africa	Nigeria	Central African Republic	1
Western Africa	Central Africa	Nigeria	Chad	1
Western Africa	Eastern Africa	Nigeria	Comoros	1
Western Africa	Central Africa	Nigeria	Congo	1
Western Africa	Central Africa	Nigeria	Democratic Republic of Congo	1
Western Africa	Eastern Africa	Nigeria	Djibouti	2
Western Africa	Northern Africa	Nigeria	Egypt	2
Western Africa	Eastern Africa	Nigeria	Eritrea	1
Western Africa	Eastern Africa	Nigeria	Ethiopia	1
Western Africa	Central Africa	Nigeria	Gabon	1
Western Africa	Eastern Africa	Nigeria	Kenya	1
Western Africa	Northern Africa	Nigeria	Libya	2
Western Africa	Eastern Africa	Nigeria	Madagascar	1
Western Africa	Southern Africa	Nigeria	Malawi	1
Western Africa	Eastern Africa	Nigeria	Mauritius	1
Western Africa	Northern Africa	Nigeria	Morocco	2
Western Africa	Southern Africa	Nigeria	Namibia	1
Western Africa	Eastern Africa	Nigeria	Rwanda	1
Western Africa	Eastern Africa	Nigeria	Seyechelles	1
Western Africa	Southern Africa	Nigeria	South Africa	1
Western Africa	Eastern Africa	Nigeria	South Sudan	1
Western Africa	Eastern Africa	Nigeria	Sudan	2
Western Africa	Southern Africa	Nigeria	Eswatini	1
Western Africa	Eastern Africa	Nigeria	Tanzania	1
Western Africa	Northern Africa	Nigeria	Tunisia	2
Western Africa	Eastern Africa	Nigeria	Uganda	1
Western Africa	Southern Africa	Nigeria	Zambia	1
Western Africa	Southern Africa	Nigeria	Zimbabwe	1
Eastern Africa	Northern Africa	Rwanda	Algeria	1
Eastern Africa	Western Africa	Rwanda	Burkina Faso	1
Eastern Africa	Central Africa	Rwanda	Central African Republic	2
Eastern Africa	Eastern Africa	Rwanda	Comoros	1
Eastern Africa	Western Africa	Rwanda	Côte d'Ivoire	1
Eastern Africa	Northern Africa	Rwanda	Egypt	2
Eastern Africa	Central Africa	Rwanda	Equatorial Guinea	2
Eastern Africa	Western Africa	Rwanda	Gambia	1
Eastern Africa	Western Africa	Rwanda	Guinea	1
Eastern Africa	Western Africa	Rwanda	Guinea-Bissau	1
Eastern Africa	Southern Africa	Rwanda	Lesotho	1
Eastern Africa	Northern Africa	Rwanda	Libya	2
Eastern Africa	Southern Africa	Rwanda	Mozambique	1
Eastern Africa	Western Africa	Rwanda	Niger	1
Eastern Africa	Western Africa	Rwanda	Nigeria	1
Eastern Africa	Western Africa	Rwanda	Senegal	1
Eastern Africa	Southern Africa	Rwanda	South Africa	1
Eastern Africa	Western Africa	Rwanda	Togo	1
Eastern Africa	Northern Africa	Rwanda	Tunisia	2
Central Africa	Southern Africa	Sao Tome-and-Principe	Botswana	1
Central Africa	Central Africa	Sao Tome-and-Principe	Burundi	2
Central Africa	Central Africa	Sao Tome-and-Principe	Chad	2
Central Africa	Eastern Africa	Sao Tome-and-Principe	Eritrea	1
Central Africa	Western Africa	Sao Tome-and-Principe	Gambia	1
Central Africa	Western Africa	Sao Tome-and-Principe	Ghana	1
Central Africa	Southern Africa	Sao Tome-and-Principe	Lesotho	1
Central Africa	Western Africa	Sao Tome-and-Principe	Liberia	1
Central Africa	Eastern Africa	Sao Tome-and-Principe	Madagascar	1
Central Africa	Southern Africa	Sao Tome-and-Principe	Malawi	1
Central Africa	Eastern Africa	Sao Tome-and-Principe	Mauritius	1
Central Africa	Southern Africa	Sao Tome-and-Principe	Mozambique	1
Central Africa	Southern Africa	Sao Tome-and-Principe	Namibia	1
Central Africa	Western Africa	Sao Tome-and-Principe	Sierra Leone	1
Central Africa	Eastern Africa	Sao Tome-and-Principe	Somalia	2
Central Africa	Eastern Africa	Sao Tome-and-Principe	South Sudan	1
Central Africa	Eastern Africa	Sao Tome-and-Principe	Sudan	2
Central Africa	Southern Africa	Sao Tome-and-Principe	Eswatini	1
Central Africa	Southern Africa	Sao Tome-and-Principe	Zambia	1
Central Africa	Southern Africa	Sao Tome-and-Principe	Zimbabwe	1
Western Africa	Northern Africa	Senegal	Algeria	1
Western Africa	Southern Africa	Senegal	Botswana	1
Western Africa	Central Africa	Senegal	Burundi	1
Western Africa	Eastern Africa	Senegal	Djibouti	2
Western Africa	Northern Africa	Senegal	Egypt	2
Western Africa	Eastern Africa	Senegal	Eritrea	1
Western Africa	Eastern Africa	Senegal	Ethiopia	1
Western Africa	Eastern Africa	Senegal	Kenya	1
Western Africa	Northern Africa	Senegal	Libya	2
Western Africa	Southern Africa	Senegal	Malawi	1
Western Africa	Eastern Africa	Senegal	Mauritius	1
Western Africa	Northern Africa	Senegal	Morocco	2
Western Africa	Southern Africa	Senegal	Namibia	1
Western Africa	Eastern Africa	Senegal	Rwanda	1
Western Africa	Eastern Africa	Senegal	Seyechelles	1
Western Africa	Southern Africa	Senegal	South Africa	1
Western Africa	Eastern Africa	Senegal	South Sudan	1
Western Africa	Eastern Africa	Senegal	Sudan	2
Western Africa	Southern Africa	Senegal	Eswatini	1
Western Africa	Eastern Africa	Senegal	Tanzania	1
Western Africa	Northern Africa	Senegal	Tunisia	2
Western Africa	Eastern Africa	Senegal	Uganda	1
Western Africa	Southern Africa	Senegal	Zambia	1
Western Africa	Southern Africa	Senegal	Zimbabwe	1
Eastern Africa	Northern Africa	Seyechelles	Algeria	1
Eastern Africa	Western Africa	Seyechelles	Benin	1
Eastern Africa	Western Africa	Seyechelles	Burkina Faso	1
Eastern Africa	Central Africa	Seyechelles	Burundi	1
Eastern Africa	Central Africa	Seyechelles	Congo	1
Eastern Africa	Western Africa	Seyechelles	Côte d'Ivoire	1
Eastern Africa	Northern Africa	Seyechelles	Egypt	2
Eastern Africa	Central Africa	Seyechelles	Gabon	1
Eastern Africa	Western Africa	Seyechelles	Ghana	1
Eastern Africa	Western Africa	Seyechelles	Guinea	1
Eastern Africa	Western Africa	Seyechelles	Guinea-Bissau	1
Eastern Africa	Southern Africa	Seyechelles	Lesotho	1
Eastern Africa	Western Africa	Seyechelles	Liberia	1
Eastern Africa	Northern Africa	Seyechelles	Libya	2
Eastern Africa	Northern Africa	Seyechelles	Morocco	1
Eastern Africa	Southern Africa	Seyechelles	Mozambique	1
Eastern Africa	Western Africa	Seyechelles	Niger	1
Eastern Africa	Western Africa	Seyechelles	Nigeria	1
Eastern Africa	Western Africa	Seyechelles	Senegal	1
Eastern Africa	Western Africa	Seyechelles	Sierra Leone	1
Eastern Africa	Eastern Africa	Seyechelles	Somalia	2
Eastern Africa	Eastern Africa	Seyechelles	Sudan	2
Eastern Africa	Western Africa	Seyechelles	Togo	1
Eastern Africa	Northern Africa	Seyechelles	Tunisia	2
Western Africa	Northern Africa	Sierra Leone	Algeria	1
Western Africa	Central Africa	Sierra Leone	Cameroon	1
Western Africa	Central Africa	Sierra Leone	Central African Republic	1
Western Africa	Central Africa	Sierra Leone	Chad	1
Western Africa	Eastern Africa	Sierra Leone	Comoros	1
Western Africa	Central Africa	Sierra Leone	Congo	1
Western Africa	Central Africa	Sierra Leone	Democratic Republic of Congo	1
Western Africa	Eastern Africa	Sierra Leone	Djibouti	2
Western Africa	Northern Africa	Sierra Leone	Egypt	2
Western Africa	Eastern Africa	Sierra Leone	Eritrea	1
Western Africa	Eastern Africa	Sierra Leone	Ethiopia	1
Western Africa	Central Africa	Sierra Leone	Gabon	1
Western Africa	Southern Africa	Sierra Leone	Lesotho	1
Western Africa	Northern Africa	Sierra Leone	Libya	2
Western Africa	Eastern Africa	Sierra Leone	Madagascar	1
Western Africa	Northern Africa	Sierra Leone	Morocco	2
Western Africa	Southern Africa	Sierra Leone	Mozambique	1
Western Africa	Central Africa	Sierra Leone	Sao Tome-and-Principe	1
Western Africa	Eastern Africa	Sierra Leone	Seyechelles	1
Western Africa	Eastern Africa	Sierra Leone	Somalia	2
Western Africa	Southern Africa	Sierra Leone	South Africa	1
Western Africa	Eastern Africa	Sierra Leone	South Sudan	1
Western Africa	Northern Africa	Sierra Leone	Tunisia	2
Eastern Africa	Central Africa	Somalia	Cameroon	2
Eastern Africa	Central Africa	Somalia	Central African Republic	2
Eastern Africa	Eastern Africa	Somalia	Comoros	2
Eastern Africa	Central Africa	Somalia	Democratic Republic of Congo	2
Eastern Africa	Western Africa	Somalia	Gambia	2
Eastern Africa	Western Africa	Somalia	Ghana	2
Eastern Africa	Southern Africa	Somalia	Malawi	2
Eastern Africa	Northern Africa	Somalia	Morocco	1
Eastern Africa	Central Africa	Somalia	Sao Tome-and-Principe	2
Eastern Africa	Eastern Africa	Somalia	Seyechelles	2
Eastern Africa	Western Africa	Somalia	Sierra Leone	2
Eastern Africa	Southern Africa	Somalia	Eswatini	2
Eastern Africa	Southern Africa	Somalia	Zambia	2
Eastern Africa	Southern Africa	Somalia	Zimbabwe	2
Southern Africa	Northern Africa	South Africa	Algeria	1
Southern Africa	Western Africa	South Africa	Benin	1
Southern Africa	Western Africa	South Africa	Burkina Faso	1
Southern Africa	Central Africa	South Africa	Cameroon	1
Southern Africa	Eastern Africa	South Africa	Comoros	1
Southern Africa	Central Africa	South Africa	Congo	1
Southern Africa	Western Africa	South Africa	Côte d'Ivoire	1
Southern Africa	Eastern Africa	South Africa	Ethiopia	1
Southern Africa	Central Africa	South Africa	Gabon	1
Southern Africa	Western Africa	South Africa	Ghana	1
Southern Africa	Western Africa	South Africa	Guinea	1
Southern Africa	Western Africa	South Africa	Guinea-Bissau	1
Southern Africa	Eastern Africa	South Africa	Kenya	1
Southern Africa	Western Africa	South Africa	Liberia	1
Southern Africa	Western Africa	South Africa	Niger	1
Southern Africa	Western Africa	South Africa	Nigeria	1
Southern Africa	Eastern Africa	South Africa	Rwanda	1
Southern Africa	Western Africa	South Africa	Senegal	1
Southern Africa	Western Africa	South Africa	Sierra Leone	1
Southern Africa	Eastern Africa	South Africa	South Sudan	1
Southern Africa	Western Africa	South Africa	Togo	1
Southern Africa	Eastern Africa	South Africa	Uganda	1
Eastern Africa	Northern Africa	South Sudan	Algeria	1
Eastern Africa	Western Africa	South Sudan	Benin	1
Eastern Africa	Southern Africa	South Sudan	Botswana	1
Eastern Africa	Western Africa	South Sudan	Burkina Faso	1
Eastern Africa	Central Africa	South Sudan	Burundi	4
Eastern Africa	Central Africa	South Sudan	Central African Republic	1
Eastern Africa	Western Africa	South Sudan	Côte d'Ivoire	1
Eastern Africa	Eastern Africa	South Sudan	Djibouti	3
Eastern Africa	Central Africa	South Sudan	Equatorial Guinea	1
Eastern Africa	Western Africa	South Sudan	Ghana	1
Eastern Africa	Western Africa	South Sudan	Guinea	1
Eastern Africa	Western Africa	South Sudan	Guinea-Bissau	1
Eastern Africa	Western Africa	South Sudan	Liberia	1
Eastern Africa	Southern Africa	South Sudan	Malawi	1
Eastern Africa	Southern Africa	South Sudan	Namibia	1
Eastern Africa	Western Africa	South Sudan	Niger	1
Eastern Africa	Western Africa	South Sudan	Nigeria	1
Eastern Africa	Central Africa	South Sudan	Sao Tome-and-Principe	1
Eastern Africa	Western Africa	South Sudan	Senegal	1
Eastern Africa	Western Africa	South Sudan	Sierra Leone	1
Eastern Africa	Eastern Africa	South Sudan	Somalia	3
Eastern Africa	Southern Africa	South Sudan	South Africa	1
Eastern Africa	Eastern Africa	South Sudan	Sudan	3
Eastern Africa	Southern Africa	South Sudan	Eswatini	1
Eastern Africa	Western Africa	South Sudan	Togo	1
Eastern Africa	Southern Africa	South Sudan	Zambia	1
Eastern Africa	Southern Africa	South Sudan	Zimbabwe	1
Eastern Africa	Western Africa	Sudan	Benin	2
Eastern Africa	Southern Africa	Sudan	Botswana	2
Eastern Africa	Western Africa	Sudan	Burkina Faso	2
Eastern Africa	Central Africa	Sudan	Cameroon	2
Eastern Africa	Central Africa	Sudan	Central African Republic	2
Eastern Africa	Eastern Africa	Sudan	Comoros	2
Eastern Africa	Central Africa	Sudan	Congo	2
Eastern Africa	Western Africa	Sudan	Côte d'Ivoire	2
Eastern Africa	Central Africa	Sudan	Gabon	2
Eastern Africa	Western Africa	Sudan	Gambia	2
Eastern Africa	Western Africa	Sudan	Guinea-Bissau	2
Eastern Africa	Western Africa	Sudan	Liberia	2
Eastern Africa	Southern Africa	Sudan	Namibia	2
Eastern Africa	Western Africa	Sudan	Niger	2
Eastern Africa	Western Africa	Sudan	Nigeria	2
Eastern Africa	Central Africa	Sudan	Sao Tome-and-Principe	2
Eastern Africa	Western Africa	Sudan	Senegal	2
Eastern Africa	Eastern Africa	Sudan	Seyechelles	2
Eastern Africa	Western Africa	Sudan	Togo	2
Southern Africa	Northern Africa	Eswatini	Algeria	1
Southern Africa	Western Africa	Eswatini	Benin	1
Southern Africa	Western Africa	Eswatini	Burkina Faso	1
Southern Africa	Central Africa	Eswatini	Burundi	1
Southern Africa	Central Africa	Eswatini	Congo	1
Southern Africa	Western Africa	Eswatini	Côte d'Ivoire	1
Southern Africa	Eastern Africa	Eswatini	Djibouti	2
Southern Africa	Northern Africa	Eswatini	Egypt	2
Southern Africa	Eastern Africa	Eswatini	Eritrea	1
Southern Africa	Central Africa	Eswatini	Gabon	1
Southern Africa	Western Africa	Eswatini	Gambia	1
Southern Africa	Western Africa	Eswatini	Guinea	1
Southern Africa	Western Africa	Eswatini	Guinea-Bissau	1
Southern Africa	Northern Africa	Eswatini	Libya	2
Southern Africa	Western Africa	Eswatini	Niger	1
Southern Africa	Western Africa	Eswatini	Nigeria	1
Southern Africa	Central Africa	Eswatini	Sao Tome-and-Principe	1
Southern Africa	Western Africa	Eswatini	Senegal	1
Southern Africa	Eastern Africa	Eswatini	Somalia	2
Southern Africa	Eastern Africa	Eswatini	South Sudan	1
Southern Africa	Western Africa	Eswatini	Togo	1
Southern Africa	Northern Africa	Eswatini	Tunisia	2
Eastern Africa	Northern Africa	Tanzania	Algeria	1
Eastern Africa	Southern Africa	Tanzania	Angola	1
Eastern Africa	Western Africa	Tanzania	Benin	1
Eastern Africa	Western Africa	Tanzania	Burkina Faso	1
Eastern Africa	Central Africa	Tanzania	Central African Republic	1
Eastern Africa	Eastern Africa	Tanzania	Comoros	1
Eastern Africa	Western Africa	Tanzania	Côte d'Ivoire	1
Eastern Africa	Eastern Africa	Tanzania	Djibouti	2
Eastern Africa	Central Africa	Tanzania	Equatorial Guinea	1
Eastern Africa	Western Africa	Tanzania	Gambia	1
Eastern Africa	Western Africa	Tanzania	Guinea	1
Eastern Africa	Western Africa	Tanzania	Guinea-Bissau	1
Eastern Africa	Western Africa	Tanzania	Niger	1
Eastern Africa	Western Africa	Tanzania	Nigeria	1
Eastern Africa	Western Africa	Tanzania	Senegal	1
Eastern Africa	Western Africa	Tanzania	Togo	1
Western Africa	Northern Africa	Togo	Algeria	1
Western Africa	Southern Africa	Togo	Botswana	1
Western Africa	Central Africa	Togo	Burundi	1
Western Africa	Eastern Africa	Togo	Djibouti	2
Western Africa	Northern Africa	Togo	Egypt	2
Western Africa	Eastern Africa	Togo	Eritrea	1
Western Africa	Eastern Africa	Togo	Ethiopia	1
Western Africa	Eastern Africa	Togo	Kenya	1
Western Africa	Northern Africa	Togo	Libya	2
Western Africa	Southern Africa	Togo	Malawi	1
[truncated: 1,026 more rows]

## Sheet: Matrix
	Algeria	Angola	Benin	Botswana	Burkina Faso	Burundi	Cameroon	Cabo Verde	Central African Republic	Chad	Comoros	Congo	Côte d'Ivoire	Democratic Republic of Congo	Djibouti	Egypt	Equatorial Guinea	Eritrea	Ethiopia	Gabon	Gambia	Ghana	Guinea	Guinea-Bissau	Kenya	Lesotho	Liberia	Libya	Madagascar	Malawi	Mali	Mauritania	Mauritius	Morocco	Mozambique	Namibia	Niger	Nigeria	Rwanda	Sao Tome-and-Principe	Senegal	Seyechelles	Sierra Leone	Somalia	South Africa	South Sudan	Sudan	Eswatini	Tanzania
Algeria	0	0	1	1	1	0	1	0	0	1	0	1	1	1	1	4	0	0	1	1	0	1	1	1	1	0	1	4	1	1	0	2	1	5	0	1	1	1	1	0	1	1	1	0	1	1	1	1	1
Angola	0	0	0	2	0	1	1	0	1	1	1	1	0	2	0	0	1	0	0	1	0	0	0	0	0	2	0	0	3	4	0	0	2	0	3	3	0	0	1	1	0	2	0	0	3	0	0	3	1
Benin	1	0	0	1	9	1	3	3	3	3	2	3	8	2	2	2	2	1	1	3	5	6	8	8	1	0	6	2	2	1	8	3	1	2	0	1	9	7	1	0	8	1	7	1	1	1	2	1	1
Botswana	1	2	1	0	1	0	1	0	0	0	1	1	1	2	1	1	0	0	1	1	1	2	1	1	2	3	2	1	2	4	0	0	3	1	3	4	1	1	2	1	1	2	2	1	3	1	2	4	3
Burkina Faso	1	0	9	1	0	1	3	3	3	3	2	3	8	2	2	2	2	1	1	3	5	6	8	8	1	0	6	2	2	1	8	3	1	2	0	1	9	7	1	0	8	1	7	1	1	1	2	1	1
Burundi	0	1	1	0	1	0	3	0	3	3	1	3	1	4	1	1	3	1	2	3	0	0	1	1	5	0	0	1	2	1	1	0	1	0	0	0	1	0	7	2	1	1	0	1	0	4	2	1	5
Cameroon	1	1	3	1	3	3	0	0	7	6	1	7	3	6	2	1	5	2	2	8	0	1	4	3	3	0	1	1	4	1	2	1	2	1	0	1	3	1	4	3	3	2	1	2	1	3	2	1	3
Cabo Verde	0	0	3	0	3	0	0	0	0	0	0	0	3	0	0	0	0	0	0	0	3	2	3	3	0	0	3	0	0	0	3	0	0	0	0	0	3	3	0	0	3	0	3	0	0	0	0	0	0
Central African Republic	0	1	3	0	3	3	7	0	0	7	2	6	3	5	1	1	5	2	0	7	1	1	3	3	1	0	0	1	2	0	3	2	0	1	0	0	3	1	2	3	3	0	1	2	0	1	2	0	1
Chad	1	1	3	0	3	3	6	0	7	0	2	5	3	4	1	2	4	1	0	6	1	1	3	3	0	0	0	2	1	0	3	2	0	2	0	0	3	1	1	2	3	0	1	1	0	0	1	0	0
Comoros	0	1	2	1	2	1	1	0	2	2	0	1	2	2	2	2	1	2	1	1	1	1	1	2	1	1	0	2	3	2	2	2	3	1	1	1	2	1	1	0	2	3	1	2	1	0	2	2	1
Congo	1	1	3	1	3	3	7	0	6	5	1	0	3	5	1	1	5	1	1	7	0	1	4	3	2	0	1	1	3	1	2	1	1	1	0	1	3	1	3	3	3	1	1	1	1	2	2	1	2
Côte d'Ivoire	1	0	8	1	8	1	3	3	3	3	2	3	0	2	2	2	2	1	1	3	5	5	8	8	1	0	6	2	2	1	7	3	1	2	0	1	8	6	1	0	7	1	7	1	1	1	2	1	1
Democratic Republic of Congo	1	2	2	2	2	4	6	0	5	4	2	5	2	0	2	2	4	2	2	6	0	1	2	2	3	1	1	2	5	3	1	0	3	1	1	2	2	1	4	3	2	3	1	2	2	2	3	3	3
Djibouti	1	0	2	1	2	1	2	0	1	1	2	1	2	2	0	3	0	4	4	1	1	2	1	2	4	0	1	3	3	2	1	1	3	2	0	1	2	2	3	0	2	3	2	4	1	3	4	2	2
Egypt	4	0	2	1	2	1	1	0	1	2	2	1	2	2	3	0	0	2	2	1	1	2	1	2	2	0	1	5	2	2	1	2	2	5	0	1	2	2	2	0	2	2	2	2	1	1	3	2	1
Equatorial Guinea	0	1	2	0	2	3	5	0	5	4	1	5	2	4	0	0	0	1	0	5	0	0	2	2	1	0	0	0	2	0	2	1	0	0	0	0	2	0	2	3	2	0	0	1	0	1	1	0	1
Eritrea	0	0	1	0	1	1	2	0	2	1	2	1	1	2	4	2	1	0	3	1	1	1	0	1	4	0	0	2	3	1	1	1	2	1	0	0	1	1	3	1	1	2	1	5	0	3	4	1	2
Ethiopia	1	0	1	1	1	2	2	0	0	0	1	1	1	2	4	2	0	3	0	1	0	1	1	1	4	0	1	2	3	2	0	0	3	1	0	1	1	1	4	0	1	3	1	3	1	3	4	2	3
Gabon	1	1	3	1	3	3	8	0	7	6	1	7	3	6	1	1	5	1	1	0	0	1	4	3	2	0	1	1	3	1	2	1	1	1	0	1	3	1	3	3	3	1	1	1	1	2	2	1	2
Gambia	0	0	5	1	5	0	0	3	1	1	1	0	5	0	1	1	0	1	0	0	0	5	4	5	1	1	5	1	0	1	5	2	1	1	1	1	5	5	1	1	4	0	6	2	0	0	2	1	1
Ghana	1	0	6	2	6	0	1	2	1	1	1	1	5	1	2	2	0	1	1	1	5	0	5	5	2	1	6	2	1	2	5	2	2	2	1	2	6	6	2	1	5	1	7	2	1	1	3	2	2
Guinea	1	0	8	1	8	1	4	3	3	3	1	4	8	2	1	1	2	0	1	4	4	5	0	7	1	0	7	1	2	1	7	2	1	1	0	1	8	6	1	0	7	1	7	0	1	1	1	1	1
Guinea-Bissau	1	0	8	1	8	1	3	3	3	3	2	3	8	2	2	2	2	1	1	3	5	5	7	0	1	0	5	2	2	1	7	3	1	2	0	1	8	6	1	0	7	1	6	1	1	1	2	1	1
Kenya	1	0	1	2	1	5	3	0	1	0	1	2	1	3	4	2	1	4	4	2	1	2	1	1	0	2	2	2	4	4	0	0	5	1	1	2	1	1	9	2	1	3	2	5	1	8	5	4	9
Lesotho	0	2	0	3	0	0	0	0	0	0	1	0	0	1	0	0	0	0	0	0	1	1	0	0	2	0	1	0	1	4	0	0	3	0	3	3	0	0	1	1	0	1	1	1	2	0	1	4	3
Liberia	1	0	6	2	6	0	1	3	0	0	0	1	6	1	1	1	0	0	1	1	5	6	7	5	2	1	0	1	1	2	5	1	2	1	1	2	6	6	2	1	5	1	8	1	1	1	2	2	2
Libya	4	0	2	1	2	1	1	0	1	2	2	1	2	2	3	5	0	2	2	1	1	2	1	2	2	0	1	0	2	2	1	3	2	5	0	1	2	2	2	0	2	2	2	2	1	1	3	2	1
Madagascar	1	3	2	2	2	2	4	0	2	1	3	3	2	5	3	2	2	3	3	3	0	1	2	2	4	1	1	2	0	5	1	0	6	1	2	3	2	1	4	1	2	6	1	3	3	3	3	4	4
Malawi	1	4	1	4	1	1	1	0	0	0	2	1	1	3	2	2	0	1	2	1	1	2	1	1	4	4	2	2	5	0	0	0	6	1	4	5	1	1	3	1	1	4	2	2	4	1	3	7	4
Mali	0	0	8	0	8	1	2	3	3	3	2	2	7	1	1	1	2	1	0	2	5	5	7	7	0	0	5	1	1	0	0	3	0	1	0	0	8	6	0	0	7	0	6	1	0	0	1	0	0
Mauritania	2	0	3	0	3	0	1	0	2	2	2	1	3	0	1	2	1	1	0	1	2	2	2	3	0	0	1	3	0	0	3	0	0	3	0	0	3	2	0	0	2	0	2	1	0	0	1	0	0
Mauritius	1	2	1	3	1	1	2	0	0	0	3	1	1	3	3	2	0	2	3	1	1	2	1	1	5	3	2	2	6	6	0	0	0	1	2	4	1	1	4	1	1	6	2	3	3	2	3	6	5
Morocco	5	0	2	1	2	0	1	0	1	2	1	1	2	1	2	5	0	1	1	1	1	2	1	2	1	0	1	5	1	1	1	3	1	0	0	1	2	2	1	0	2	1	2	1	1	1	2	1	1
Mozambique	0	3	0	3	0	0	0	0	0	0	1	0	0	1	0	0	0	0	0	0	1	1	0	0	1	3	1	0	2	4	0	0	2	0	0	3	0	0	1	1	0	1	1	1	2	0	1	3	2
Namibia	1	3	1	4	1	0	1	0	0	0	1	1	1	2	1	1	0	0	1	1	1	2	1	1	2	3	2	1	3	5	0	0	4	1	3	0	1	1	2	1	1	3	2	1	4	1	2	5	3
Niger	1	0	9	1	9	1	3	3	3	3	2	3	8	2	2	2	2	1	1	3	5	6	8	8	1	0	6	2	2	1	8	3	1	2	0	1	0	7	1	0	8	1	7	1	1	1	2	1	1
Nigeria	1	0	7	1	7	0	1	3	1	1	1	1	6	1	2	2	0	1	1	1	5	6	6	6	1	0	6	2	1	1	6	2	1	2	0	1	7	0	1	0	6	1	7	1	1	1	2	1	1
Rwanda	1	1	1	2	1	7	4	0	2	1	1	3	1	4	3	2	2	3	4	3	1	2	1	1	9	1	2	2	4	3	0	0	4	1	1	2	1	1	0	3	1	3	2	4	1	7	5	3	9
Sao Tome-and-Principe	0	1	0	1	0	2	3	0	3	2	0	3	0	3	0	0	3	1	0	3	1	1	0	0	2	1	1	0	1	1	0	0	1	0	1	1	0	0	3	0	0	0	1	2	0	1	2	1	2
Senegal	1	0	8	1	8	1	3	3	3	3	2	3	7	2	2	2	2	1	1	3	4	5	7	7	1	0	5	2	2	1	7	2	1	2	0	1	8	6	1	0	0	1	6	1	1	1	2	1	1
Seyechelles	1	2	1	2	1	1	2	0	0	0	3	1	1	3	3	2	0	2	3	1	0	1	1	1	3	1	1	2	6	4	0	0	6	1	1	3	1	1	3	0	1	0	1	2	3	2	2	4	3
Sierra Leone	1	0	7	2	7	0	1	3	1	1	1	1	7	1	2	2	0	1	1	1	6	7	7	6	2	1	8	2	1	2	6	2	2	2	1	2	7	7	2	1	6	1	0	2	1	1	3	2	2
Somalia	0	0	1	1	1	1	2	0	2	1	2	1	1	2	4	2	1	5	3	1	2	2	0	1	5	1	1	2	3	2	1	1	3	1	1	1	1	1	4	2	1	2	2	0	0	3	5	2	3
South Africa	1	3	1	3	1	0	1	0	0	0	1	1	1	2	1	1	0	0	1	1	0	1	1	1	1	2	1	1	3	4	0	0	3	1	2	4	1	1	1	0	1	3	1	0	0	1	1	4	2
South Sudan	1	0	1	1	1	4	3	0	1	0	0	2	1	2	3	1	1	3	3	2	0	1	1	1	8	0	1	1	3	1	0	0	2	1	0	1	1	1	7	1	1	2	1	3	1	0	3	1	7
Sudan	1	0	2	2	2	2	2	0	2	1	2	2	2	3	4	3	1	4	4	2	2	3	1	2	5	1	2	3	3	3	1	1	3	2	1	2	2	2	5	2	2	2	3	5	1	3	0	3	4
Eswatini	1	3	1	4	1	1	1	0	0	0	2	1	1	3	2	2	0	1	2	1	1	2	1	1	4	4	2	2	4	7	0	0	6	1	3	5	1	1	3	1	1	4	2	2	4	1	3	0	4
Tanzania	1	1	1	3	1	5	3	0	1	0	1	2	1	3	2	1	1	2	3	2	1	2	1	1	9	3	2	1	4	4	0	0	5	1	2	3	1	1	9	2	1	3	2	3	2	7	4	4	0
Togo	1	0	9	1	9	1	3	3	3	3	2	3	8	2	2	2	2	1	1	3	5	6	8	8	1	0	6	2	2	1	8	3	1	2	0	1	9	7	1	0	8	1	7	1	1	1	2	1	1
Tunisia	4	0	2	1	2	1	1	0	1	2	2	1	2	2	3	5	0	2	2	1	1	2	1	2	2	0	1	6	2	2	1	3	2	5	0	1	2	2	2	0	2	2	2	2	1	1	3	2	1
Uganda	1	0	1	2	1	6	3	0	1	0	1	2	1	3	4	2	1	4	5	2	1	2	1	1	11	2	2	2	4	4	0	0	5	1	1	2	1	1	10	2	1	3	2	5	1	8	6	4	10
Zambia	1	4	1	4	1	1	1	0	0	0	2	1	1	3	2	2	0	1	2	1	1	2	1	1	4	4	2	2	5	8	0	0	6	1	4	5	1	1	3	1	1	4	2	2	4	1	3	7	4
Zimbabwe	1	4	1	4	1	1	1	0	0	0	2	1	1	3	2	2	0	1	2	1	1	2	1	1	4	4	2	2	5	8	0	0	6	1	4	5	1	1	3	1	1	4	2	2	4	1	3	7	4
Saharawi Arab Democratic Republic	1	0	0	0	0	0	0	0	0	0	0	0	0	0	0	1	0	0	0	0	0	0	0	0	0	0	0	1	0	0	0	1	0	1	0	0	0	0	0	0	0	0	0	0	0	0	0	0	0
[truncated: 6 more columns]

## Sheet: List
Subject Matter	Primary Organisation	Sub Organisation	Analysis	Notes
Health	Africa CDC	Secretariat	No
Health	Africa CDC	Central Africa Regional Collaborating Centre	Yes	1
Health	Africa CDC	Eastern Africa Regional Collaborating Centre	Yes	1
Health	Africa CDC	Northern Africa Regional Collaborating Centre	Yes	1
Health	Africa CDC	Southern Africa Regional Collaborating Centre	Yes	1
Health	Africa CDC	Western Africa Regional Collaborating Centre	Yes	1
Development	African Development Bank	Secretariat	No
Development	African Development Bank	Central Regional Integration Office	Yes	1
Development	African Development Bank	East Regional Integration Office	Yes	1
Development	African Development Bank	North Regional Integration Office	Yes	1
Development	African Development Bank	South Regional Integration Office	Yes	1
Development	African Development Bank	West Regional Integration Office	Yes	1		Row Labels	Count of Sub Organisation
Economic	African Organisation for Standardisation	Secretariat	Yes	1		Development	8
Science	African Regional Intellectual Property Organization	Secretariat	Yes	1		Economic	11
Science	African Union	African Observatory of Science Technology and Innovation	No	0		Education	2
Science	African Union	African Scientific, Research and Innovation Council	No	0		Health	17
Science	African Union	Specialised Technical Committee on Health, Population, and Drug Control	No	0		Political	2
Political	African Union	Commission	No	0		Science	7
Science	African Union Development Agency	African Ministerial Council on Science and Technology	No	0		Grand Total	47
Health	African Union Development Agency	Southern African Network for Biosciences	Yes	1
Health	African Union Development Agency	Biosciences Eastern and Central Africa	Yes	1
Health	African Union Development Agency	West African Network of Biosciences	Yes	1
Health	African Union Development Agency	North African Network for Biosciences	Yes	1
Development	African Union Development Agency	Secretariat	No	0
Health	African Union Development Agency	African Medicines Regulatory Harmonization Initiative	No	0
Science	African Union Development Agency	Center of Excellence: Science, Technology and Innovation Hub	No	0
Economic	Arab Maghreb Union	Secretariat	Yes	1
Economic	Common Market for Eastern and Southern Africa	Secretariat	Yes	1
Economic	Community of Sahel-Saharan States	Secretariat	Yes	1
Education	Conseil Africain et Malgache pour l’Enseignement Superieur	Secretariat	Yes	1
Economic	East African Community	Secretariat	Yes	1
Science	East African Community	Science, Technology and Innovation Commission	Yes	1
Health	East African Community	East African Health Research Commission	Yes	1
Education	East African Community	Inter-University Council for East Africa	Yes	1
Health	East, Central, and Southern Africa Health Community	Secretariat	Yes	1
Economic	Economic Community of Central African States	Secretariat	Yes
Economic	Economic Community of West African States	Secretariat	Yes	1
Health	Economic Community of West African States	West African Health Organisation	Yes	1
Political	Indian Ocean Commission	Secretariat	Yes	1
Economic	Intergovernmental Authority on Development	Secretariat	Yes	1
Economic	Organisation Africaine de la Propriété Intellectuelle	Secretariat	Yes	1
Economic	Southern African Development Community	Secretariat	Yes	1
Development	United Nations Economic Commission for Africa	Secretariat	No	0
Health	World Health Organization	African Regional Office	No	0
Economic	Mano River Union	Secretariat	Yes	1
Health	OCEAC	Secretariat	Yes	1

## Sheet: OCEAC
	Algeria	Angola	Benin	Botswana	Burkina Faso	Burundi	Cameroon	Cabo Verde	Central African Republic	Chad	Comoros	Congo	Côte d'Ivoire	Democratic Republic of Congo	Djibouti	Egypt	Equatorial Guinea	Eritrea	Ethiopia	Gabon	Gambia	Ghana	Guinea	Guinea-Bissau	Kenya	Lesotho	Liberia	Libya	Madagascar	Malawi	Mali	Mauritania	Mauritius	Morocco	Mozambique	Namibia	Niger	Nigeria	Rwanda	Sao Tome-and-Principe	Senegal	Seyechelles	Sierra Leone	Somalia	South Africa	South Sudan	Sudan	Eswatini	Tanzania
Algeria	0
Angola		0
Benin			0
Botswana				0
Burkina Faso					0
Burundi						0
Cameroon							0		1	1		1								1			1
Cabo Verde								0
Central African Republic							1		0	1		1								1			1
Chad							1		1	0		1								1			1
Comoros											0
Congo							1		1	1		0								1			1
Côte d'Ivoire													0
Democratic Republic of Congo														0
Djibouti															0
Egypt																0
Equatorial Guinea																	0
Eritrea																		0
Ethiopia																			0
Gabon							1		1	1		1								0			1
Gambia																					0
Ghana																						0
Guinea							1		1	1		1								1			0
Guinea-Bissau																								0
Kenya																									0
Lesotho																										0
Liberia																											0
Libya																												0
Madagascar																													0
Malawi																														0
Mali																															0
Mauritania																																0
Mauritius																																	0
Morocco																																		0
Mozambique																																			0
Namibia																																				0
Niger																																					0
Nigeria																																						0
Rwanda																																							0
Sao Tome-and-Principe																																								0
Senegal																																									0
Seyechelles																																										0
Sierra Leone																																											0
Somalia																																												0
South Africa																																													0
South Sudan																																														0
Sudan																																															0
Eswatini																																																0
Tanzania																																																	0
Togo
Tunisia
Uganda
Zambia
Zimbabwe
Saharawi Arab Democratic Republic
[truncated: 6 more columns]

## Sheet: CRCC
	Algeria	Angola	Benin	Botswana	Burkina Faso	Burundi	Cameroon	Cabo Verde	Central African Republic	Chad	Comoros	Congo	Côte d'Ivoire	Democratic Republic of Congo	Djibouti	Egypt	Equatorial Guinea	Eritrea	Ethiopia	Gabon	Gambia	Ghana	Guinea	Guinea-Bissau	Kenya	Lesotho	Liberia	Libya	Madagascar	Malawi	Mali	Mauritania	Mauritius	Morocco	Mozambique	Namibia	Niger	Nigeria	Rwanda	Sao Tome-and-Principe	Senegal	Seyechelles	Sierra Leone	Somalia	South Africa	South Sudan	Sudan	Eswatini	Tanzania
Algeria	0
Angola		0
Benin			0
Botswana				0
Burkina Faso					0
Burundi						0	1		1	1		1		1			1			1																				1
Cameroon						1	0		1	1		1		1			1			1																				1
Cabo Verde								0
Central African Republic						1	1		0	1		1		1			1			1																				1
Chad						1	1		1	0		1		1			1			1																				1
Comoros											0
Congo						1	1		1	1		0		1			1			1																				1
Côte d'Ivoire													0
Democratic Republic of Congo						1	1		1	1		1		0			1			1																				1
Djibouti															0
Egypt																0
Equatorial Guinea						1	1		1	1		1		1			0			1																				1
Eritrea																		0
Ethiopia																			0
Gabon						1	1		1	1		1		1			1			0																				1
Gambia																					0
Ghana																						0
Guinea																							0
Guinea-Bissau																								0
Kenya																									0
Lesotho																										0
Liberia																											0
Libya																												0
Madagascar																													0
Malawi																														0
Mali																															0
Mauritania																																0
Mauritius																																	0
Morocco																																		0
Mozambique																																			0
Namibia																																				0
Niger																																					0
Nigeria																																						0
Rwanda																																							0
Sao Tome-and-Principe						1	1		1	1		1		1			1			1																				0
Senegal																																									0
Seyechelles																																										0
Sierra Leone																																											0
Somalia																																												0
South Africa																																													0
South Sudan																																														0
Sudan																																															0
Eswatini																																																0
Tanzania																																																	0
Togo
Tunisia
Uganda
Zambia
Zimbabwe
Saharawi Arab Democratic Republic
[truncated: 6 more columns]

## Sheet: ECOWAS
	Algeria	Angola	Benin	Botswana	Burkina Faso	Burundi	Cameroon	Cabo Verde	Central African Republic	Chad	Comoros	Congo	Côte d'Ivoire	Democratic Republic of Congo	Djibouti	Egypt	Equatorial Guinea	Eritrea	Ethiopia	Gabon	Gambia	Ghana	Guinea	Guinea-Bissau	Kenya	Lesotho	Liberia	Libya	Madagascar	Malawi	Mali	Mauritania	Mauritius	Morocco	Mozambique	Namibia	Niger	Nigeria	Rwanda	Sao Tome-and-Principe	Senegal	Seyechelles	Sierra Leone	Somalia	South Africa	South Sudan	Sudan	Eswatini	Tanzania
Algeria	0
Angola		0
Benin			0		1			1					1								1	1	1	1			1				1						1	1			1		1
Botswana				0
Burkina Faso			1		0			1					1								1	1	1	1			1				1						1	1			1		1
Burundi						0
Cameroon							0
Cabo Verde			1		1			0					1								1	1	1	1			1				1						1	1			1		1
Central African Republic									0
Chad										0
Comoros											0
Congo												0
Côte d'Ivoire			1		1			1					0								1	1	1	1			1				1						1	1			1		1
Democratic Republic of Congo														0
Djibouti															0
Egypt																0
Equatorial Guinea																	0
Eritrea																		0
Ethiopia																			0
Gabon																				0
Gambia			1		1			1					1								0	1	1	1			1				1						1	1			1		1
Ghana			1		1			1					1								1	0	1	1			1				1						1	1			1		1
Guinea			1		1			1					1								1	1	0	1			1				1						1	1			1		1
Guinea-Bissau			1		1			1					1								1	1	1	0			1				1						1	1			1		1
Kenya																									0
Lesotho																										0
Liberia			1		1			1					1								1	1	1	1			0				1						1	1			1		1
Libya																												0
Madagascar																													0
Malawi																														0
Mali			1		1			1					1								1	1	1	1			1				0						1	1			1		1
Mauritania																																0
Mauritius																																	0
Morocco																																		0
Mozambique																																			0
Namibia																																				0
Niger			1		1			1					1								1	1	1	1			1				1						0	1			1		1
Nigeria			1		1			1					1								1	1	1	1			1				1						1	0			1		1
Rwanda																																							0
Sao Tome-and-Principe																																								0
Senegal			1		1			1					1								1	1	1	1			1				1						1	1			0		1
Seyechelles																																										0
Sierra Leone			1		1			1					1								1	1	1	1			1				1						1	1			1		0
Somalia																																												0
South Africa																																													0
South Sudan																																														0
Sudan																																															0
Eswatini																																																0
Tanzania																																																	0
Togo			1		1			1					1								1	1	1	1			1				1						1	1			1		1
Tunisia
Uganda
Zambia
Zimbabwe
Saharawi Arab Democratic Republic
[truncated: 6 more columns]

## Sheet: WAHO
	Algeria	Angola	Benin	Botswana	Burkina Faso	Burundi	Cameroon	Cabo Verde	Central African Republic	Chad	Comoros	Congo	Côte d'Ivoire	Democratic Republic of Congo	Djibouti	Egypt	Equatorial Guinea	Eritrea	Ethiopia	Gabon	Gambia	Ghana	Guinea	Guinea-Bissau	Kenya	Lesotho	Liberia	Libya	Madagascar	Malawi	Mali	Mauritania	Mauritius	Morocco	Mozambique	Namibia	Niger	Nigeria	Rwanda	Sao Tome-and-Principe	Senegal	Seyechelles	Sierra Leone	Somalia	South Africa	South Sudan	Sudan	Eswatini	Tanzania
Algeria	0
Angola		0
Benin			0		1			1					1								1	1	1	1			1				1						1	1			1		1
Botswana				0
Burkina Faso			1		0			1					1								1	1	1	1			1				1						1	1			1		1
Burundi						0
Cameroon							0
Cabo Verde			1		1			0					1								1	1	1	1			1				1						1	1			1		1
Central African Republic									0
Chad										0
Comoros											0
Congo												0
Côte d'Ivoire			1		1			1					0								1	1	1	1			1				1						1	1			1		1
Democratic Republic of Congo														0
Djibouti															0
Egypt																0
Equatorial Guinea																	0
Eritrea																		0
Ethiopia																			0
Gabon																				0
Gambia			1		1			1					1								0	1	1	1			1				1						1	1			1		1
Ghana			1		1			1					1								1	0	1	1			1				1						1	1			1		1
Guinea			1		1			1					1								1	1	0	1			1				1						1	1			1		1
Guinea-Bissau			1		1			1					1								1	1	1	0			1				1						1	1			1		1
Kenya																									0
Lesotho																										0
Liberia			1		1			1					1								1	1	1	1			0				1						1	1			1		1
Libya																												0
Madagascar																													0
Malawi																														0
Mali			1		1			1					1								1	1	1	1			1				0						1	1			1		1
Mauritania																																0
Mauritius																																	0
Morocco																																		0
Mozambique																																			0
Namibia																																				0
Niger			1		1			1					1								1	1	1	1			1				1						0	1			1		1
Nigeria			1		1			1					1								1	1	1	1			1				1						1	0			1		1
Rwanda																																							0
Sao Tome-and-Principe																																								0
Senegal			1		1			1					1								1	1	1	1			1				1						1	1			0		1
Seyechelles																																										0
Sierra Leone			1		1			1					1								1	1	1	1			1				1						1	1			1		0
Somalia																																												0
South Africa																																													0
South Sudan																																														0
Sudan																																															0
Eswatini																																																0
Tanzania																																																	0
Togo			1		1			1					1								1	1	1	1			1				1						1	1			1		1
Tunisia
Uganda
Zambia
Zimbabwe
Saharawi Arab Democratic Republic
[truncated: 6 more columns]

## Sheet: ERCC
	Algeria	Angola	Benin	Botswana	Burkina Faso	Burundi	Cameroon	Cabo Verde	Central African Republic	Chad	Comoros	Congo	Côte d'Ivoire	Democratic Republic of Congo	Djibouti	Egypt	Equatorial Guinea	Eritrea	Ethiopia	Gabon	Gambia	Ghana	Guinea	Guinea-Bissau	Kenya	Lesotho	Liberia	Libya	Madagascar	Malawi	Mali	Mauritania	Mauritius	Morocco	Mozambique	Namibia	Niger	Nigeria	Rwanda	Sao Tome-and-Principe	Senegal	Seyechelles	Sierra Leone	Somalia	South Africa	South Sudan	Sudan	Eswatini	Tanzania
Algeria	0
Angola		0
Benin			0
Botswana				0
Burkina Faso					0
Burundi						0
Cameroon							0								1			1	1						1				1				1						1			1		1		1			1
Cabo Verde								0
Central African Republic									0
Chad										0
Comoros											0
Congo												0
Côte d'Ivoire													0
Democratic Republic of Congo														0
Djibouti							1								0			1	1						1				1				1						1			1		1		1			1
Egypt																0
Equatorial Guinea																	0
Eritrea							1								1			0	1						1				1				1						1			1		1		1			1
Ethiopia							1								1			1	0						1				1				1						1			1		1		1			1
Gabon																				0
Gambia																					0
Ghana																						0
Guinea																							0
Guinea-Bissau																								0
Kenya							1								1			1	1						0				1				1						1			1		1		1			1
Lesotho																										0
Liberia																											0
Libya																												0
Madagascar							1								1			1	1						1				0				1						1			1		1		1			1
Malawi																														0
Mali																															0
Mauritania																																0
Mauritius							1								1			1	1						1				1				0						1			1		1		1			1
Morocco																																		0
Mozambique																																			0
Namibia																																				0
Niger																																					0
Nigeria																																						0
Rwanda							1								1			1	1						1				1				1						0			1		1		1			1
Sao Tome-and-Principe																																								0
Senegal																																									0
Seyechelles							1								1			1	1						1				1				1						1			0		1		1			1
Sierra Leone																																											0
Somalia							1								1			1	1						1				1				1						1			1		0		1			1
South Africa																																													0
South Sudan							1								1			1	1						1				1				1						1			1		1		0			1
Sudan																																															0
Eswatini																																																0
Tanzania							1								1			1	1						1				1				1						1			1		1		1			0
Togo
Tunisia
Uganda							1								1			1	1						1				1				1						1			1		1		1			1
Zambia
Zimbabwe
Saharawi Arab Democratic Republic
[truncated: 6 more columns]

## Sheet: SRCC
	Algeria	Angola	Benin	Botswana	Burkina Faso	Burundi	Cameroon	Cabo Verde	Central African Republic	Chad	Comoros	Congo	Côte d'Ivoire	Democratic Republic of Congo	Djibouti	Egypt	Equatorial Guinea	Eritrea	Ethiopia	Gabon	Gambia	Ghana	Guinea	Guinea-Bissau	Kenya	Lesotho	Liberia	Libya	Madagascar	Malawi	Mali	Mauritania	Mauritius	Morocco	Mozambique	Namibia	Niger	Nigeria	Rwanda	Sao Tome-and-Principe	Senegal	Seyechelles	Sierra Leone	Somalia	South Africa	South Sudan	Sudan	Eswatini	Tanzania
Algeria	0
Angola		0		1																						1				1					1	1									1			1
Benin			0
Botswana		1		0																						1				1					1	1									1			1
Burkina Faso					0
Burundi						0
Cameroon							0
Cabo Verde								0
Central African Republic									0
Chad										0
Comoros											0
Congo												0
Côte d'Ivoire													0
Democratic Republic of Congo														0
Djibouti															0
Egypt																0
Equatorial Guinea																	0
Eritrea																		0
Ethiopia																			0
Gabon																				0
Gambia																					0
Ghana																						0
Guinea																							0
Guinea-Bissau																								0
Kenya																									0
Lesotho		1		1																						0				1					1	1									1			1
Liberia																											0
Libya																												0
Madagascar																													0
Malawi		1		1																						1				0					1	1									1			1
Mali																															0
Mauritania																																0
Mauritius																																	0
Morocco																																		0
Mozambique		1		1																						1				1					0	1									1			1
Namibia		1		1																						1				1					1	0									1			1
Niger																																					0
Nigeria																																						0
Rwanda																																							0
Sao Tome-and-Principe																																								0
Senegal																																									0
Seyechelles																																										0
Sierra Leone																																											0
Somalia																																												0
South Africa		1		1																						1				1					1	1									0			1
South Sudan																																														0
Sudan																																															0
Eswatini		1		1																						1				1					1	1									1			0
Tanzania																																																	0
Togo
Tunisia
Uganda
Zambia		1		1																						1				1					1	1									1			1
Zimbabwe		1		1																						1				1					1	1									1			1
Saharawi Arab Democratic Republic
[truncated: 6 more columns]

[truncated: 30 more sheets: WRCC, NRCC, AMU, ARIPO, ARSO, CAMES, COMESA, CSSS, IOC, OAPI, SADC, EAC-Research, EAC-Universities, EAC-STI, EAC, ECCAS, ECSA, IGAD, SAN-Bio, WAN-Bio …]
